# Supplementary material for: Bioinformatical analysis identifies PDLIM3 as a potential biomarker associated with immune infiltration in patients with endometriosis
Source: PeerJ. 2022 Mar 30;10:e13218. doi: 10.7717/peerj.13218 (PMC8976475; doi:10.7717/peerj.13218)
Supplement: Supplemental Information 1 — note: the gene "PINR-LEI" is the target gene "PDLIM3" [file peerj-10-13218-s001.zip]

Archive with 6 entries (3 files):
- raw data/qRT-PCR/
- raw data/qRT-PCR/2021-12-29 p lei_c57.xls
- raw data/wb/
- raw data/wb/1-ACTIN.Tif
- raw data/wb/1-ALP.Tif
- raw data/
