# Supplementary material for: Bioinformatical analysis identifies PDLIM3 as a potential biomarker associated with immune infiltration in patients with endometriosis
Source: PeerJ. 2022 Mar 30;10:e13218. doi: 10.7717/peerj.13218 (PMC8976475; doi:10.7717/peerj.13218)
Supplement: Supplemental Information 1 — note: the gene "PINR-LEI" is the target gene "PDLIM3" [file peerj-10-13218-s001.zip › raw data/qRT-PCR/2021-12-29 p lei_c57.xls]

## Sheet: Results (2)
Sample Name	Target Name	CT	Ct Mean	Ct SD
OE1	PINR-LEI	25.9709	26.0026	0.0448726
OE1	PINR-LEI	26.0344	26.0026	0.0448726
OE2	PINR-LEI	24.7779	24.8955	0.166311
OE2	PINR-LEI	25.0131	24.8955	0.166311
OE3	PINR-LEI	25.6323	25.6786	0.0654025
OE3	PINR-LEI	25.7248	25.6786	0.0654025
OE4	PINR-LEI	23.6976	23.6557	0.0591647
OE4	PINR-LEI	23.6139	23.6557	0.0591647
OE5	PINR-LEI	20.9451	21.0467	0.143574
OE5	PINR-LEI	21.1482	21.0467	0.143574
OE6	PINR-LEI	24.0436	24.113	0.0981853
OE6	PINR-LEI	24.1824	24.113	0.0981853
NC1	PINR-LEI	27.6427	27.6821	0.0557984
NC1	PINR-LEI	27.7216	27.6821	0.0557984
NC2	PINR-LEI	27.6626	27.5061	0.221346
NC2	PINR-LEI	27.3496	27.5061	0.221346
NC3	PINR-LEI	26.8103	26.6296	0.255539
NC3	PINR-LEI	26.4489	26.6296	0.255539
NC4	PINR-LEI	27.3974	27.2865	0.156829
NC4	PINR-LEI	27.1756	27.2865	0.156829
NC5	PINR-LEI	27.7209	27.651	0.0988853
NC5	PINR-LEI	27.5811	27.651	0.0988853
NC6	PINR-LEI	29.4496	29.4683	0.0265195
NC6	PINR-LEI	29.4871	29.4683	0.0265195
OE1	H-ACTIN	21.4754	21.4365	0.0550067
OE1	H-ACTIN	21.3976	21.4365	0.0550067
OE2	H-ACTIN	20.5828	20.6572	0.10519
OE2	H-ACTIN	20.7316	20.6572	0.10519
OE3	H-ACTIN	21.371	21.3102	0.0859998
OE3	H-ACTIN	21.2494	21.3102	0.0859998
OE4	H-ACTIN	17.2817	17.4099	0.181202
OE4	H-ACTIN	17.538	17.4099	0.181202
OE5	H-ACTIN	16.2074	16.1836	0.0336757
OE5	H-ACTIN	16.1598	16.1836	0.0336757
OE6	H-ACTIN	18.5037	18.399	0.148048
OE6	H-ACTIN	18.2943	18.399	0.148048
NC1	H-ACTIN	16.5957	16.5344	0.0866013
NC1	H-ACTIN	16.4732	16.5344	0.0866013
NC2	H-ACTIN	16.4779	16.4964	0.0260501
NC2	H-ACTIN	16.5148	16.4964	0.0260501
NC3	H-ACTIN	16.7063	16.8289	0.173425
NC3	H-ACTIN	16.9515	16.8289	0.173425
NC4	H-ACTIN	14.942	14.9572	0.0215859
NC4	H-ACTIN	14.9725	14.9572	0.0215859
NC5	H-ACTIN	17.6144	17.6645	0.0708553
NC5	H-ACTIN	17.7147	17.6645	0.0708553
NC6	H-ACTIN	20.4401	20.5074	0.0951345
NC6	H-ACTIN	20.5747	20.5074	0.0951345
0	F	31.1928	30.5833	0.539283
0	F	30.3892	30.5833	0.539283
0	F	30.168	30.5833	0.539283
25	F	29.5931	29.8679	0.239668
25	F	30.0334	29.8679	0.239668
25	F	29.9773	29.8679	0.239668
100	F	29.9684	29.3611	0.645239
100	F	29.4311	29.3611	0.645239
100	F	28.6837	29.3611	0.645239
250	F	30.6259	30.2314	0.370998
250	F	29.8895	30.2314	0.370998
250	F	30.1789	30.2314	0.370998
0	STAR	20.8083	20.7386	0.0876894
0	STAR	20.7673	20.7386	0.0876894
0	STAR	20.6401	20.7386	0.0876894
25	STAR	19.6835	19.5201	0.154478
25	STAR	19.3764	19.5201	0.154478
25	STAR	19.5005	19.5201	0.154478
100	STAR	19.4042	19.2161	0.278679
100	STAR	18.8959	19.2161	0.278679
100	STAR	19.3481	19.2161	0.278679
250	STAR	19.6735	19.9632	0.466737
250	STAR	19.7145	19.9632	0.466737
250	STAR	20.5016	19.9632	0.466737
0	11	18.8163	18.8824	0.0816875
0	11	18.9737	18.8824	0.0816875
0	11	18.8571	18.8824	0.0816875
25	11	17.8769	17.8606	0.139174
25	11	17.714	17.8606	0.139174
25	11	17.9909	17.8606	0.139174
100	11	17.2243	17.5276	0.269347
100	11	17.6194	17.5276	0.269347
100	11	17.739	17.5276	0.269347
250	11	18.2066	18.2795	0.430315
250	11	17.8903	18.2795	0.430315
250	11	18.7416	18.2795	0.430315
0	17	18.6796	18.6856	0.0393674
0	17	18.6496	18.6856	0.0393674
0	17	18.7276	18.6856	0.0393674
25	17	17.9068	17.8459	0.0528437
25	17	17.8177	17.8459	0.0528437
25	17	17.813	17.8459	0.0528437
100	17	17.5524	17.507	0.0439587
100	17	17.4646	17.507	0.0439587
100	17	17.504	17.507	0.0439587
250	17	17.0973	18.2059	1.01766
250	17	19.0976	18.2059	1.01766
250	17	18.4228	18.2059	1.01766
0	19	28.7933	28.6041	0.238961
0	19	28.3356	28.6041	0.238961
0	19	28.6835	28.6041	0.238961
25	19	27.1892	27.6403	0.60229
25	19	28.3242	27.6403	0.60229
25	19	27.4074	27.6403	0.60229
100	19	27.3201	27.1176	0.199961
100	19	26.9203	27.1176	0.199961
100	19	27.1124	27.1176	0.199961
250	19	25.9078	27.5198	1.40518
250	19	28.1658	27.5198	1.40518
250	19	28.4858	27.5198	1.40518
0	M-ACTIN	14.9877	14.9198	0.0768889
0	M-ACTIN	14.9355	14.9198	0.0768889
0	M-ACTIN	14.8363	14.9198	0.0768889
25	M-ACTIN	14.2065	14.1698	0.0320111
25	M-ACTIN	14.1473	14.1698	0.0320111
25	M-ACTIN	14.1558	14.1698	0.0320111
100	M-ACTIN	14.0603	14.1096	0.132522
100	M-ACTIN	14.0089	14.1096	0.132522
100	M-ACTIN	14.2598	14.1096	0.132522
250	M-ACTIN	14.6276	14.7478	0.133903
250	M-ACTIN	14.8922	14.7478	0.133903
250	M-ACTIN	14.7237	14.7478	0.133903

## Sheet: Sheet2
		PINR-LEI=PDLIM3	H-ACTIN
	OE1	26.0026	21.4365
	OE2	24.8955	20.6572
	OE3	25.6786	21.3102				F	STAR	11	17	19	M-ACTIN
	OE4	23.6557	17.4099			0	30.5833	20.7386	18.8824	18.6856	28.6041	14.9198
	OE5	21.0467	16.1836			25	29.8679	19.5201	17.8606	17.8459	27.6403	14.1698
	OE6	24.113	18.399			100	29.3611	19.2161	17.5276	17.507	27.1176	14.1096
	NC1	27.6821	16.5344			250	30.2314	19.9632	18.2795	18.2059	27.5198	14.7478
	NC2	27.5061	16.4964
	NC3	26.6296	16.8289
	NC4	27.2865	14.9572			0	1.92671e-05	0.0177166	0.0641444	0.073517	7.59643e-05	1
	NC5	27.651	17.6645			25	1.88107e-05	0.0245133	0.0774409	0.0782363	8.81043e-05	1
	NC6	29.4683	20.5074			100	2.56367e-05	0.0290272	0.093561	0.0949072	0.000121399	1
						250	2.18263e-05	0.0269166	0.086469	0.0909955	0.000142974	1
	OE1	0.0422153
	OE2	0.052985
	OE3	0.0484161
	OE4	0.0131767
	OE5	0.0343616
	OE6	0.0190507
	NC1	0.000440777
	NC2	0.000484991
	NC3	0.00112123
	NC4	0.000194314
	NC5	0.000985784
	NC6	0.00200676

## Sheet: Sample Setup
Block Type	384-Well Block
Calibration Background is expired	Yes
Calibration Background performed on	11-04-2017
Calibration Pure Dye ABY is expired	Yes
Calibration Pure Dye ABY performed on	11-04-2017
Calibration Pure Dye CY5 is expired	Yes
Calibration Pure Dye CY5 performed on	11-04-2017
Calibration Pure Dye FAM is expired	No
Calibration Pure Dye FAM performed on	03-26-2020
Calibration Pure Dye JUN is expired	Yes
Calibration Pure Dye JUN performed on	11-04-2017
Calibration Pure Dye MUSTANG PURPLE is expired	Yes
Calibration Pure Dye MUSTANG PURPLE performed on	11-04-2017
Calibration Pure Dye NED is expired	Yes
Calibration Pure Dye NED performed on	11-04-2017
Calibration Pure Dye ROX is expired	No
Calibration Pure Dye ROX performed on	03-26-2020
Calibration Pure Dye SYBR is expired	No
Calibration Pure Dye SYBR performed on	03-26-2020
Calibration Pure Dye TAMRA is expired	No
Calibration Pure Dye TAMRA performed on	03-26-2020
Calibration Pure Dye VIC is expired	No
Calibration Pure Dye VIC performed on	03-26-2020
Calibration ROI is expired	Yes
Calibration ROI performed on	11-04-2017
Calibration Uniformity is expired	Yes
Calibration Uniformity performed on	11-04-2017
Chemistry	SYBR_GREEN
Date Created	2021-12-29 14:45:20 PM CST
Experiment Barcode
Experiment Comment
Experiment File Name	D:\SJN-SUN\2021-12-29_131805.eds
Experiment Name	2021-12-29_131805
Experiment Run End Time	2021-12-29 22:36:53 PM CST
Experiment Type	Standard Curve
Instrument Name	272530664
Instrument Serial Number	272530664
Instrument Type	QuantStudio™ 5 System
Passive Reference	ROX
Post-read Stage/Step
Pre-read Stage/Step
Quantification Cycle Method	Ct
Signal Smoothing On	true
Stage where Melt Analysis is performed	Stage3
Stage/ Cycle where Ct Analysis is performed	Stage2, Step2
User Name
Well	Well Position	Sample Name	Sample Color	Biogroup Name	Biogroup Color	Target Name	Target Color	Task	Reporter	Quencher	Quantity	Comments
1	A1
2	A2
3	A3
4	A4
5	A5
6	A6
7	A7
8	A8
9	A9
10	A10
11	A11
12	A12
13	A13
14	A14
15	A15
16	A16
17	A17
18	A18
19	A19
20	A20
21	A21
22	A22
23	A23
24	A24
25	B1
26	B2
27	B3
28	B4
29	B5
30	B6
31	B7
32	B8
33	B9
34	B10
35	B11
36	B12
37	B13
38	B14
39	B15
40	B16
41	B17
42	B18
43	B19
44	B20
45	B21
46	B22
47	B23
48	B24
49	C1
50	C2
51	C3
52	C4
53	C5
54	C6
55	C7
56	C8
57	C9
58	C10
59	C11
60	C12
61	C13
62	C14
63	C15
64	C16
65	C17
66	C18
67	C19
68	C20
69	C21
70	C22
71	C23
72	C24
73	D1
74	D2
75	D3
76	D4
77	D5
78	D6
79	D7
80	D8
81	D9
82	D10
83	D11
84	D12
85	D13
86	D14
87	D15
88	D16
89	D17
90	D18
91	D19
92	D20
93	D21
94	D22
95	D23
96	D24
97	E1
98	E2
99	E3
100	E4
101	E5
102	E6
103	E7
104	E8
105	E9
106	E10
107	E11
108	E12
109	E13
110	E14
111	E15
112	E16
113	E17
114	E18
115	E19
116	E20
117	E21
118	E22
119	E23
120	E24
121	F1
122	F2
123	F3
124	F4
125	F5
126	F6
127	F7
128	F8
129	F9
130	F10
131	F11
132	F12
133	F13
134	F14
135	F15
136	F16
137	F17
138	F18
139	F19
140	F20
141	F21
142	F22
143	F23
144	F24
145	G1
146	G2
147	G3
148	G4
149	G5
150	G6
151	G7
152	G8
153	G9
154	G10
155	G11
156	G12
157	G13
158	G14
159	G15
160	G16
161	G17
162	G18
163	G19
164	G20
165	G21
166	G22
167	G23
168	G24
169	H1
170	H2
171	H3
172	H4
173	H5
174	H6
175	H7
176	H8
177	H9
178	H10
179	H11
180	H12
181	H13
182	H14
183	H15
184	H16
185	H17
186	H18
187	H19
188	H20
189	H21
190	H22
191	H23
192	H24
193	I1
194	I2
195	I3
196	I4
197	I5
198	I6
199	I7
200	I8
201	I9
202	I10
203	I11
204	I12
205	I13
206	I14
207	I15
208	I16
209	I17
210	I18
211	I19
212	I20
213	I21
214	I22
215	I23
216	I24
217	J1
218	J2
219	J3
220	J4
221	J5
222	J6
223	J7
224	J8
225	J9
226	J10
227	J11
228	J12
229	J13
230	J14
231	J15
232	J16
233	J17
234	J18
235	J19
236	J20
237	J21
238	J22
239	J23
240	J24
241	K1
242	K2
243	K3
244	K4
245	K5
246	K6
247	K7
248	K8
249	K9
250	K10
251	K11
252	K12
253	K13
254	K14
255	K15
256	K16
257	K17
258	K18
259	K19
260	K20
261	K21
262	K22
263	K23
264	K24
265	L1	OE1	RGB(0,0,255)			PINR-LEI	RGB(0,0,255)	UNKNOWN	SYBR	None
266	L2	OE1	RGB(0,0,255)			PINR-LEI	RGB(0,0,255)	UNKNOWN	SYBR	None
267	L3	OE2	RGB(0,139,69)			PINR-LEI	RGB(0,0,255)	UNKNOWN	SYBR	None
268	L4	OE2	RGB(0,139,69)			PINR-LEI	RGB(0,0,255)	UNKNOWN	SYBR	None
269	L5	OE3	RGB(255,127,0)			PINR-LEI	RGB(0,0,255)	UNKNOWN	SYBR	None
270	L6	OE3	RGB(255,127,0)			PINR-LEI	RGB(0,0,255)	UNKNOWN	SYBR	None
271	L7	OE4	RGB(139,137,112)			PINR-LEI	RGB(0,0,255)	UNKNOWN	SYBR	None
272	L8	OE4	RGB(139,137,112)			PINR-LEI	RGB(0,0,255)	UNKNOWN	SYBR	None
273	L9	OE5	RGB(238,121,66)			PINR-LEI	RGB(0,0,255)	UNKNOWN	SYBR	None
274	L10	OE5	RGB(238,121,66)			PINR-LEI	RGB(0,0,255)	UNKNOWN	SYBR	None
275	L11	OE6	RGB(142,56,142)			PINR-LEI	RGB(0,0,255)	UNKNOWN	SYBR	None
276	L12	OE6	RGB(142,56,142)			PINR-LEI	RGB(0,0,255)	UNKNOWN	SYBR	None
277	L13	NC1	RGB(198,113,113)			PINR-LEI	RGB(0,0,255)	UNKNOWN	SYBR	None
278	L14	NC1	RGB(198,113,113)			PINR-LEI	RGB(0,0,255)	UNKNOWN	SYBR	None
279	L15	NC2	RGB(0,245,255)			PINR-LEI	RGB(0,0,255)	UNKNOWN	SYBR	None
280	L16	NC2	RGB(0,245,255)			PINR-LEI	RGB(0,0,255)	UNKNOWN	SYBR	None
281	L17	NC3	RGB(238,220,130)			PINR-LEI	RGB(0,0,255)	UNKNOWN	SYBR	None
282	L18	NC3	RGB(238,220,130)			PINR-LEI	RGB(0,0,255)	UNKNOWN	SYBR	None
283	L19	NC4	RGB(238,238,0)			PINR-LEI	RGB(0,0,255)	UNKNOWN	SYBR	None
284	L20	NC4	RGB(238,238,0)			PINR-LEI	RGB(0,0,255)	UNKNOWN	SYBR	None
285	L21	NC5	RGB(142,142,56)			PINR-LEI	RGB(0,0,255)	UNKNOWN	SYBR	None
286	L22	NC5	RGB(142,142,56)			PINR-LEI	RGB(0,0,255)	UNKNOWN	SYBR	None
287	L23	NC6	RGB(238,44,44)			PINR-LEI	RGB(0,0,255)	UNKNOWN	SYBR	None
288	L24	NC6	RGB(238,44,44)			PINR-LEI	RGB(0,0,255)	UNKNOWN	SYBR	None
289	M1	OE1	RGB(0,0,255)			H-ACTIN	RGB(0,139,69)	UNKNOWN	SYBR	None
290	M2	OE1	RGB(0,0,255)			H-ACTIN	RGB(0,139,69)	UNKNOWN	SYBR	None
291	M3	OE2	RGB(0,139,69)			H-ACTIN	RGB(0,139,69)	UNKNOWN	SYBR	None
292	M4	OE2	RGB(0,139,69)			H-ACTIN	RGB(0,139,69)	UNKNOWN	SYBR	None
293	M5	OE3	RGB(255,127,0)			H-ACTIN	RGB(0,139,69)	UNKNOWN	SYBR	None
294	M6	OE3	RGB(255,127,0)			H-ACTIN	RGB(0,139,69)	UNKNOWN	SYBR	None
295	M7	OE4	RGB(139,137,112)			H-ACTIN	RGB(0,139,69)	UNKNOWN	SYBR	None
296	M8	OE4	RGB(139,137,112)			H-ACTIN	RGB(0,139,69)	UNKNOWN	SYBR	None
297	M9	OE5	RGB(238,121,66)			H-ACTIN	RGB(0,139,69)	UNKNOWN	SYBR	None
298	M10	OE5	RGB(238,121,66)			H-ACTIN	RGB(0,139,69)	UNKNOWN	SYBR	None
299	M11	OE6	RGB(142,56,142)			H-ACTIN	RGB(0,139,69)	UNKNOWN	SYBR	None
300	M12	OE6	RGB(142,56,142)			H-ACTIN	RGB(0,139,69)	UNKNOWN	SYBR	None
301	M13	NC1	RGB(198,113,113)			H-ACTIN	RGB(0,139,69)	UNKNOWN	SYBR	None
302	M14	NC1	RGB(198,113,113)			H-ACTIN	RGB(0,139,69)	UNKNOWN	SYBR	None
303	M15	NC2	RGB(0,245,255)			H-ACTIN	RGB(0,139,69)	UNKNOWN	SYBR	None
304	M16	NC2	RGB(0,245,255)			H-ACTIN	RGB(0,139,69)	UNKNOWN	SYBR	None
305	M17	NC3	RGB(238,220,130)			H-ACTIN	RGB(0,139,69)	UNKNOWN	SYBR	None
306	M18	NC3	RGB(238,220,130)			H-ACTIN	RGB(0,139,69)	UNKNOWN	SYBR	None
307	M19	NC4	RGB(238,238,0)			H-ACTIN	RGB(0,139,69)	UNKNOWN	SYBR	None
308	M20	NC4	RGB(238,238,0)			H-ACTIN	RGB(0,139,69)	UNKNOWN	SYBR	None
309	M21	NC5	RGB(142,142,56)			H-ACTIN	RGB(0,139,69)	UNKNOWN	SYBR	None
310	M22	NC5	RGB(142,142,56)			H-ACTIN	RGB(0,139,69)	UNKNOWN	SYBR	None
311	M23	NC6	RGB(238,44,44)			H-ACTIN	RGB(0,139,69)	UNKNOWN	SYBR	None
312	M24	NC6	RGB(238,44,44)			H-ACTIN	RGB(0,139,69)	UNKNOWN	SYBR	None
313	N1	0	RGB(51,161,201)			F	RGB(238,238,0)	UNKNOWN	SYBR	None
314	N2	0	RGB(51,161,201)			F	RGB(238,238,0)	UNKNOWN	SYBR	None
315	N3	0	RGB(51,161,201)			F	RGB(238,238,0)	UNKNOWN	SYBR	None
316	N4	25	RGB(238,18,137)			F	RGB(238,238,0)	UNKNOWN	SYBR	None
317	N5	25	RGB(238,18,137)			F	RGB(238,238,0)	UNKNOWN	SYBR	None
318	N6	25	RGB(238,18,137)			F	RGB(238,238,0)	UNKNOWN	SYBR	None
319	N7	100	RGB(176,23,31)			F	RGB(238,238,0)	UNKNOWN	SYBR	None
320	N8	100	RGB(176,23,31)			F	RGB(238,238,0)	UNKNOWN	SYBR	None
321	N9	100	RGB(176,23,31)			F	RGB(238,238,0)	UNKNOWN	SYBR	None
322	N10	250	RGB(0,0,255)			F	RGB(238,238,0)	UNKNOWN	SYBR	None
323	N11	250	RGB(0,0,255)			F	RGB(238,238,0)	UNKNOWN	SYBR	None
324	N12	250	RGB(0,0,255)			F	RGB(238,238,0)	UNKNOWN	SYBR	None
325	N13	0	RGB(51,161,201)			STAR	RGB(139,137,112)	UNKNOWN	SYBR	None
326	N14	0	RGB(51,161,201)			STAR	RGB(139,137,112)	UNKNOWN	SYBR	None
327	N15	0	RGB(51,161,201)			STAR	RGB(139,137,112)	UNKNOWN	SYBR	None
328	N16	25	RGB(238,18,137)			STAR	RGB(139,137,112)	UNKNOWN	SYBR	None
329	N17	25	RGB(238,18,137)			STAR	RGB(139,137,112)	UNKNOWN	SYBR	None
330	N18	25	RGB(238,18,137)			STAR	RGB(139,137,112)	UNKNOWN	SYBR	None
331	N19	100	RGB(176,23,31)			STAR	RGB(139,137,112)	UNKNOWN	SYBR	None
332	N20	100	RGB(176,23,31)			STAR	RGB(139,137,112)	UNKNOWN	SYBR	None
333	N21	100	RGB(176,23,31)			STAR	RGB(139,137,112)	UNKNOWN	SYBR	None
334	N22	250	RGB(0,0,255)			STAR	RGB(139,137,112)	UNKNOWN	SYBR	None
335	N23	250	RGB(0,0,255)			STAR	RGB(139,137,112)	UNKNOWN	SYBR	None
336	N24	250	RGB(0,0,255)			STAR	RGB(139,137,112)	UNKNOWN	SYBR	None
337	O1	0	RGB(51,161,201)			11	RGB(238,121,66)	UNKNOWN	SYBR	None
338	O2	0	RGB(51,161,201)			11	RGB(238,121,66)	UNKNOWN	SYBR	None
339	O3	0	RGB(51,161,201)			11	RGB(238,121,66)	UNKNOWN	SYBR	None
340	O4	25	RGB(238,18,137)			11	RGB(238,121,66)	UNKNOWN	SYBR	None
341	O5	25	RGB(238,18,137)			11	RGB(238,121,66)	UNKNOWN	SYBR	None
342	O6	25	RGB(238,18,137)			11	RGB(238,121,66)	UNKNOWN	SYBR	None
343	O7	100	RGB(176,23,31)			11	RGB(238,121,66)	UNKNOWN	SYBR	None
344	O8	100	RGB(176,23,31)			11	RGB(238,121,66)	UNKNOWN	SYBR	None
345	O9	100	RGB(176,23,31)			11	RGB(238,121,66)	UNKNOWN	SYBR	None
346	O10	250	RGB(0,0,255)			11	RGB(238,121,66)	UNKNOWN	SYBR	None
347	O11	250	RGB(0,0,255)			11	RGB(238,121,66)	UNKNOWN	SYBR	None
348	O12	250	RGB(0,0,255)			11	RGB(238,121,66)	UNKNOWN	SYBR	None
349	O13	0	RGB(51,161,201)			17	RGB(142,56,142)	UNKNOWN	SYBR	None
350	O14	0	RGB(51,161,201)			17	RGB(142,56,142)	UNKNOWN	SYBR	None
351	O15	0	RGB(51,161,201)			17	RGB(142,56,142)	UNKNOWN	SYBR	None
352	O16	25	RGB(238,18,137)			17	RGB(142,56,142)	UNKNOWN	SYBR	None
353	O17	25	RGB(238,18,137)			17	RGB(142,56,142)	UNKNOWN	SYBR	None
354	O18	25	RGB(238,18,137)			17	RGB(142,56,142)	UNKNOWN	SYBR	None
355	O19	100	RGB(176,23,31)			17	RGB(142,56,142)	UNKNOWN	SYBR	None
356	O20	100	RGB(176,23,31)			17	RGB(142,56,142)	UNKNOWN	SYBR	None
357	O21	100	RGB(176,23,31)			17	RGB(142,56,142)	UNKNOWN	SYBR	None
358	O22	250	RGB(0,0,255)			17	RGB(142,56,142)	UNKNOWN	SYBR	None
359	O23	250	RGB(0,0,255)			17	RGB(142,56,142)	UNKNOWN	SYBR	None
360	O24	250	RGB(0,0,255)			17	RGB(142,56,142)	UNKNOWN	SYBR	None
361	P1	0	RGB(51,161,201)			19	RGB(198,113,113)	UNKNOWN	SYBR	None
362	P2	0	RGB(51,161,201)			19	RGB(198,113,113)	UNKNOWN	SYBR	None
363	P3	0	RGB(51,161,201)			19	RGB(198,113,113)	UNKNOWN	SYBR	None
364	P4	25	RGB(238,18,137)			19	RGB(198,113,113)	UNKNOWN	SYBR	None
365	P5	25	RGB(238,18,137)			19	RGB(198,113,113)	UNKNOWN	SYBR	None
366	P6	25	RGB(238,18,137)			19	RGB(198,113,113)	UNKNOWN	SYBR	None
367	P7	100	RGB(176,23,31)			19	RGB(198,113,113)	UNKNOWN	SYBR	None
368	P8	100	RGB(176,23,31)			19	RGB(198,113,113)	UNKNOWN	SYBR	None
369	P9	100	RGB(176,23,31)			19	RGB(198,113,113)	UNKNOWN	SYBR	None
370	P10	250	RGB(0,0,255)			19	RGB(198,113,113)	UNKNOWN	SYBR	None
371	P11	250	RGB(0,0,255)			19	RGB(198,113,113)	UNKNOWN	SYBR	None
372	P12	250	RGB(0,0,255)			19	RGB(198,113,113)	UNKNOWN	SYBR	None
373	P13	0	RGB(51,161,201)			M-ACTIN	RGB(0,245,255)	UNKNOWN	SYBR	None
374	P14	0	RGB(51,161,201)			M-ACTIN	RGB(0,245,255)	UNKNOWN	SYBR	None
375	P15	0	RGB(51,161,201)			M-ACTIN	RGB(0,245,255)	UNKNOWN	SYBR	None
376	P16	25	RGB(238,18,137)			M-ACTIN	RGB(0,245,255)	UNKNOWN	SYBR	None
377	P17	25	RGB(238,18,137)			M-ACTIN	RGB(0,245,255)	UNKNOWN	SYBR	None
378	P18	25	RGB(238,18,137)			M-ACTIN	RGB(0,245,255)	UNKNOWN	SYBR	None
379	P19	100	RGB(176,23,31)			M-ACTIN	RGB(0,245,255)	UNKNOWN	SYBR	None
380	P20	100	RGB(176,23,31)			M-ACTIN	RGB(0,245,255)	UNKNOWN	SYBR	None
381	P21	100	RGB(176,23,31)			M-ACTIN	RGB(0,245,255)	UNKNOWN	SYBR	None
382	P22	250	RGB(0,0,255)			M-ACTIN	RGB(0,245,255)	UNKNOWN	SYBR	None
383	P23	250	RGB(0,0,255)			M-ACTIN	RGB(0,245,255)	UNKNOWN	SYBR	None
384	P24	250	RGB(0,0,255)			M-ACTIN	RGB(0,245,255)	UNKNOWN	SYBR	None

## Sheet: Amplification Data
Block Type	384-Well Block
Calibration Background is expired	Yes
Calibration Background performed on	11-04-2017
Calibration Pure Dye ABY is expired	Yes
Calibration Pure Dye ABY performed on	11-04-2017
Calibration Pure Dye CY5 is expired	Yes
Calibration Pure Dye CY5 performed on	11-04-2017
Calibration Pure Dye FAM is expired	No
Calibration Pure Dye FAM performed on	03-26-2020
Calibration Pure Dye JUN is expired	Yes
Calibration Pure Dye JUN performed on	11-04-2017
Calibration Pure Dye MUSTANG PURPLE is expired	Yes
Calibration Pure Dye MUSTANG PURPLE performed on	11-04-2017
Calibration Pure Dye NED is expired	Yes
Calibration Pure Dye NED performed on	11-04-2017
Calibration Pure Dye ROX is expired	No
Calibration Pure Dye ROX performed on	03-26-2020
Calibration Pure Dye SYBR is expired	No
Calibration Pure Dye SYBR performed on	03-26-2020
Calibration Pure Dye TAMRA is expired	No
Calibration Pure Dye TAMRA performed on	03-26-2020
Calibration Pure Dye VIC is expired	No
Calibration Pure Dye VIC performed on	03-26-2020
Calibration ROI is expired	Yes
Calibration ROI performed on	11-04-2017
Calibration Uniformity is expired	Yes
Calibration Uniformity performed on	11-04-2017
Chemistry	SYBR_GREEN
Date Created	2021-12-29 14:45:23 PM CST
Experiment Barcode
Experiment Comment
Experiment File Name	D:\SJN-SUN\2021-12-29_131805.eds
Experiment Name	2021-12-29_131805
Experiment Run End Time	2021-12-29 22:36:53 PM CST
Experiment Type	Standard Curve
Instrument Name	272530664
Instrument Serial Number	272530664
Instrument Type	QuantStudio™ 5 System
Passive Reference	ROX
Post-read Stage/Step
Pre-read Stage/Step
Quantification Cycle Method	Ct
Signal Smoothing On	true
Stage where Melt Analysis is performed	Stage3
Stage/ Cycle where Ct Analysis is performed	Stage2, Step2
User Name
Well	Well Position	Cycle	Target Name	Rn	Delta Rn
1	A1	1
1	A1	2
1	A1	3
1	A1	4
1	A1	5
1	A1	6
1	A1	7
1	A1	8
1	A1	9
1	A1	10
1	A1	11
1	A1	12
1	A1	13
1	A1	14
1	A1	15
1	A1	16
1	A1	17
1	A1	18
1	A1	19
1	A1	20
1	A1	21
1	A1	22
1	A1	23
1	A1	24
1	A1	25
1	A1	26
1	A1	27
1	A1	28
1	A1	29
1	A1	30
1	A1	31
1	A1	32
1	A1	33
1	A1	34
1	A1	35
1	A1	36
1	A1	37
1	A1	38
1	A1	39
1	A1	40
2	A2	1
2	A2	2
2	A2	3
2	A2	4
2	A2	5
2	A2	6
2	A2	7
2	A2	8
2	A2	9
2	A2	10
2	A2	11
2	A2	12
2	A2	13
2	A2	14
2	A2	15
2	A2	16
2	A2	17
2	A2	18
2	A2	19
2	A2	20
2	A2	21
2	A2	22
2	A2	23
2	A2	24
2	A2	25
2	A2	26
2	A2	27
2	A2	28
2	A2	29
2	A2	30
2	A2	31
2	A2	32
2	A2	33
2	A2	34
2	A2	35
2	A2	36
2	A2	37
2	A2	38
2	A2	39
2	A2	40
3	A3	1
3	A3	2
3	A3	3
3	A3	4
3	A3	5
3	A3	6
3	A3	7
3	A3	8
3	A3	9
3	A3	10
3	A3	11
3	A3	12
3	A3	13
3	A3	14
3	A3	15
3	A3	16
3	A3	17
3	A3	18
3	A3	19
3	A3	20
3	A3	21
3	A3	22
3	A3	23
3	A3	24
3	A3	25
3	A3	26
3	A3	27
3	A3	28
3	A3	29
3	A3	30
3	A3	31
3	A3	32
3	A3	33
3	A3	34
3	A3	35
3	A3	36
3	A3	37
3	A3	38
3	A3	39
3	A3	40
4	A4	1
4	A4	2
4	A4	3
4	A4	4
4	A4	5
4	A4	6
4	A4	7
4	A4	8
4	A4	9
4	A4	10
4	A4	11
4	A4	12
4	A4	13
4	A4	14
4	A4	15
4	A4	16
4	A4	17
4	A4	18
4	A4	19
4	A4	20
4	A4	21
4	A4	22
4	A4	23
4	A4	24
4	A4	25
4	A4	26
4	A4	27
4	A4	28
4	A4	29
4	A4	30
4	A4	31
4	A4	32
4	A4	33
4	A4	34
4	A4	35
4	A4	36
4	A4	37
4	A4	38
4	A4	39
4	A4	40
5	A5	1
5	A5	2
5	A5	3
5	A5	4
5	A5	5
5	A5	6
5	A5	7
5	A5	8
5	A5	9
5	A5	10
5	A5	11
5	A5	12
5	A5	13
5	A5	14
5	A5	15
5	A5	16
5	A5	17
5	A5	18
5	A5	19
5	A5	20
5	A5	21
5	A5	22
5	A5	23
5	A5	24
5	A5	25
5	A5	26
5	A5	27
5	A5	28
5	A5	29
5	A5	30
5	A5	31
5	A5	32
5	A5	33
5	A5	34
5	A5	35
5	A5	36
5	A5	37
5	A5	38
5	A5	39
5	A5	40
6	A6	1
6	A6	2
6	A6	3
6	A6	4
6	A6	5
6	A6	6
6	A6	7
6	A6	8
6	A6	9
6	A6	10
6	A6	11
6	A6	12
6	A6	13
6	A6	14
6	A6	15
6	A6	16
6	A6	17
6	A6	18
6	A6	19
6	A6	20
6	A6	21
6	A6	22
6	A6	23
6	A6	24
6	A6	25
6	A6	26
6	A6	27
6	A6	28
6	A6	29
6	A6	30
6	A6	31
6	A6	32
6	A6	33
6	A6	34
6	A6	35
6	A6	36
6	A6	37
6	A6	38
6	A6	39
6	A6	40
7	A7	1
7	A7	2
7	A7	3
7	A7	4
7	A7	5
7	A7	6
7	A7	7
7	A7	8
7	A7	9
7	A7	10
7	A7	11
7	A7	12
7	A7	13
7	A7	14
7	A7	15
7	A7	16
7	A7	17
7	A7	18
7	A7	19
7	A7	20
7	A7	21
7	A7	22
7	A7	23
7	A7	24
7	A7	25
7	A7	26
7	A7	27
7	A7	28
7	A7	29
7	A7	30
7	A7	31
7	A7	32
7	A7	33
7	A7	34
7	A7	35
7	A7	36
7	A7	37
7	A7	38
7	A7	39
7	A7	40
8	A8	1
8	A8	2
8	A8	3
8	A8	4
8	A8	5
8	A8	6
8	A8	7
8	A8	8
8	A8	9
8	A8	10
8	A8	11
8	A8	12
8	A8	13
8	A8	14
8	A8	15
8	A8	16
8	A8	17
8	A8	18
8	A8	19
8	A8	20
8	A8	21
8	A8	22
8	A8	23
8	A8	24
8	A8	25
8	A8	26
8	A8	27
8	A8	28
8	A8	29
8	A8	30
8	A8	31
8	A8	32
8	A8	33
8	A8	34
8	A8	35
8	A8	36
8	A8	37
8	A8	38
8	A8	39
8	A8	40
9	A9	1
9	A9	2
9	A9	3
9	A9	4
9	A9	5
9	A9	6
9	A9	7
9	A9	8
9	A9	9
9	A9	10
9	A9	11
9	A9	12
9	A9	13
9	A9	14
9	A9	15
9	A9	16
9	A9	17
9	A9	18
9	A9	19
9	A9	20
9	A9	21
9	A9	22
9	A9	23
9	A9	24
9	A9	25
9	A9	26
9	A9	27
9	A9	28
9	A9	29
9	A9	30
9	A9	31
9	A9	32
9	A9	33
9	A9	34
9	A9	35
9	A9	36
9	A9	37
9	A9	38
9	A9	39
9	A9	40
10	A10	1
10	A10	2
10	A10	3
10	A10	4
10	A10	5
10	A10	6
10	A10	7
10	A10	8
10	A10	9
10	A10	10
10	A10	11
10	A10	12
10	A10	13
10	A10	14
10	A10	15
10	A10	16
10	A10	17
10	A10	18
10	A10	19
10	A10	20
10	A10	21
10	A10	22
10	A10	23
10	A10	24
10	A10	25
10	A10	26
10	A10	27
10	A10	28
10	A10	29
10	A10	30
10	A10	31
10	A10	32
10	A10	33
10	A10	34
10	A10	35
10	A10	36
10	A10	37
10	A10	38
10	A10	39
10	A10	40
11	A11	1
11	A11	2
11	A11	3
11	A11	4
11	A11	5
11	A11	6
11	A11	7
11	A11	8
11	A11	9
11	A11	10
11	A11	11
11	A11	12
11	A11	13
11	A11	14
11	A11	15
11	A11	16
11	A11	17
11	A11	18
11	A11	19
11	A11	20
11	A11	21
11	A11	22
11	A11	23
11	A11	24
11	A11	25
11	A11	26
11	A11	27
11	A11	28
11	A11	29
11	A11	30
11	A11	31
11	A11	32
11	A11	33
11	A11	34
11	A11	35
11	A11	36
11	A11	37
11	A11	38
11	A11	39
11	A11	40
12	A12	1
12	A12	2
12	A12	3
12	A12	4
12	A12	5
12	A12	6
12	A12	7
12	A12	8
12	A12	9
12	A12	10
12	A12	11
12	A12	12
12	A12	13
12	A12	14
12	A12	15
12	A12	16
12	A12	17
12	A12	18
12	A12	19
12	A12	20
12	A12	21
12	A12	22
12	A12	23
12	A12	24
12	A12	25
12	A12	26
12	A12	27
12	A12	28
12	A12	29
12	A12	30
12	A12	31
12	A12	32
12	A12	33
12	A12	34
12	A12	35
12	A12	36
12	A12	37
12	A12	38
12	A12	39
12	A12	40
13	A13	1
13	A13	2
13	A13	3
13	A13	4
13	A13	5
13	A13	6
13	A13	7
13	A13	8
13	A13	9
13	A13	10
13	A13	11
13	A13	12
13	A13	13
13	A13	14
13	A13	15
13	A13	16
13	A13	17
13	A13	18
13	A13	19
13	A13	20
13	A13	21
13	A13	22
13	A13	23
13	A13	24
13	A13	25
13	A13	26
13	A13	27
13	A13	28
13	A13	29
13	A13	30
13	A13	31
13	A13	32
13	A13	33
13	A13	34
13	A13	35
13	A13	36
13	A13	37
13	A13	38
13	A13	39
13	A13	40
14	A14	1
14	A14	2
14	A14	3
14	A14	4
14	A14	5
14	A14	6
14	A14	7
14	A14	8
14	A14	9
14	A14	10
14	A14	11
14	A14	12
14	A14	13
14	A14	14
14	A14	15
14	A14	16
14	A14	17
14	A14	18
14	A14	19
14	A14	20
14	A14	21
14	A14	22
14	A14	23
14	A14	24
14	A14	25
14	A14	26
14	A14	27
14	A14	28
14	A14	29
14	A14	30
14	A14	31
14	A14	32
14	A14	33
14	A14	34
14	A14	35
14	A14	36
14	A14	37
14	A14	38
14	A14	39
14	A14	40
15	A15	1
15	A15	2
15	A15	3
15	A15	4
15	A15	5
15	A15	6
15	A15	7
15	A15	8
15	A15	9
15	A15	10
15	A15	11
15	A15	12
15	A15	13
15	A15	14
15	A15	15
15	A15	16
15	A15	17
15	A15	18
15	A15	19
15	A15	20
15	A15	21
15	A15	22
15	A15	23
15	A15	24
15	A15	25
15	A15	26
15	A15	27
15	A15	28
15	A15	29
15	A15	30
15	A15	31
15	A15	32
15	A15	33
15	A15	34
15	A15	35
15	A15	36
15	A15	37
15	A15	38
15	A15	39
15	A15	40
16	A16	1
16	A16	2
16	A16	3
16	A16	4
16	A16	5
16	A16	6
16	A16	7
16	A16	8
16	A16	9
16	A16	10
16	A16	11
16	A16	12
16	A16	13
16	A16	14
16	A16	15
16	A16	16
16	A16	17
16	A16	18
16	A16	19
16	A16	20
16	A16	21
16	A16	22
16	A16	23
16	A16	24
16	A16	25
16	A16	26
16	A16	27
16	A16	28
16	A16	29
16	A16	30
16	A16	31
16	A16	32
16	A16	33
16	A16	34
16	A16	35
16	A16	36
16	A16	37
16	A16	38
16	A16	39
16	A16	40
17	A17	1
17	A17	2
17	A17	3
17	A17	4
17	A17	5
17	A17	6
17	A17	7
17	A17	8
17	A17	9
17	A17	10
17	A17	11
17	A17	12
17	A17	13
17	A17	14
17	A17	15
17	A17	16
17	A17	17
17	A17	18
17	A17	19
17	A17	20
17	A17	21
17	A17	22
17	A17	23
17	A17	24
17	A17	25
17	A17	26
17	A17	27
17	A17	28
17	A17	29
17	A17	30
17	A17	31
17	A17	32
17	A17	33
17	A17	34
17	A17	35
17	A17	36
17	A17	37
17	A17	38
17	A17	39
17	A17	40
18	A18	1
18	A18	2
18	A18	3
18	A18	4
18	A18	5
18	A18	6
18	A18	7
18	A18	8
18	A18	9
18	A18	10
18	A18	11
18	A18	12
18	A18	13
18	A18	14
18	A18	15
18	A18	16
18	A18	17
18	A18	18
18	A18	19
18	A18	20
18	A18	21
18	A18	22
18	A18	23
18	A18	24
18	A18	25
18	A18	26
18	A18	27
18	A18	28
18	A18	29
18	A18	30
18	A18	31
18	A18	32
18	A18	33
18	A18	34
18	A18	35
18	A18	36
18	A18	37
18	A18	38
18	A18	39
18	A18	40
19	A19	1
19	A19	2
19	A19	3
19	A19	4
19	A19	5
19	A19	6
19	A19	7
19	A19	8
19	A19	9
19	A19	10
19	A19	11
19	A19	12
19	A19	13
19	A19	14
19	A19	15
19	A19	16
19	A19	17
19	A19	18
19	A19	19
19	A19	20
19	A19	21
19	A19	22
19	A19	23
19	A19	24
19	A19	25
19	A19	26
19	A19	27
19	A19	28
19	A19	29
19	A19	30
19	A19	31
19	A19	32
19	A19	33
19	A19	34
19	A19	35
19	A19	36
19	A19	37
19	A19	38
19	A19	39
19	A19	40
20	A20	1
20	A20	2
20	A20	3
20	A20	4
20	A20	5
20	A20	6
20	A20	7
20	A20	8
20	A20	9
20	A20	10
20	A20	11
20	A20	12
20	A20	13
20	A20	14
20	A20	15
20	A20	16
20	A20	17
20	A20	18
20	A20	19
20	A20	20
20	A20	21
20	A20	22
20	A20	23
20	A20	24
20	A20	25
20	A20	26
20	A20	27
20	A20	28
20	A20	29
20	A20	30
20	A20	31
20	A20	32
20	A20	33
20	A20	34
20	A20	35
20	A20	36
20	A20	37
20	A20	38
20	A20	39
20	A20	40
21	A21	1
21	A21	2
21	A21	3
21	A21	4
21	A21	5
21	A21	6
21	A21	7
21	A21	8
21	A21	9
21	A21	10
21	A21	11
21	A21	12
21	A21	13
21	A21	14
21	A21	15
21	A21	16
21	A21	17
21	A21	18
21	A21	19
21	A21	20
21	A21	21
21	A21	22
21	A21	23
21	A21	24
21	A21	25
21	A21	26
21	A21	27
21	A21	28
21	A21	29
21	A21	30
21	A21	31
21	A21	32
21	A21	33
21	A21	34
21	A21	35
21	A21	36
21	A21	37
21	A21	38
21	A21	39
21	A21	40
22	A22	1
22	A22	2
22	A22	3
22	A22	4
22	A22	5
22	A22	6
22	A22	7
22	A22	8
22	A22	9
22	A22	10
22	A22	11
22	A22	12
22	A22	13
22	A22	14
22	A22	15
22	A22	16
22	A22	17
22	A22	18
22	A22	19
22	A22	20
22	A22	21
22	A22	22
22	A22	23
22	A22	24
22	A22	25
22	A22	26
22	A22	27
22	A22	28
22	A22	29
22	A22	30
22	A22	31
22	A22	32
22	A22	33
22	A22	34
22	A22	35
22	A22	36
22	A22	37
22	A22	38
22	A22	39
22	A22	40
23	A23	1
23	A23	2
23	A23	3
23	A23	4
23	A23	5
23	A23	6
23	A23	7
23	A23	8
23	A23	9
23	A23	10
23	A23	11
23	A23	12
23	A23	13
23	A23	14
23	A23	15
23	A23	16
23	A23	17
23	A23	18
23	A23	19
23	A23	20
23	A23	21
23	A23	22
23	A23	23
23	A23	24
23	A23	25
23	A23	26
23	A23	27
23	A23	28
23	A23	29
23	A23	30
23	A23	31
23	A23	32
23	A23	33
23	A23	34
23	A23	35
23	A23	36
23	A23	37
23	A23	38
23	A23	39
23	A23	40
24	A24	1
24	A24	2
24	A24	3
24	A24	4
24	A24	5
24	A24	6
24	A24	7
24	A24	8
24	A24	9
24	A24	10
24	A24	11
24	A24	12
24	A24	13
24	A24	14
24	A24	15
24	A24	16
24	A24	17
24	A24	18
24	A24	19
24	A24	20
24	A24	21
24	A24	22
24	A24	23
24	A24	24
24	A24	25
24	A24	26
24	A24	27
24	A24	28
24	A24	29
24	A24	30
24	A24	31
24	A24	32
24	A24	33
24	A24	34
24	A24	35
24	A24	36
24	A24	37
24	A24	38
24	A24	39
24	A24	40
25	B1	1
25	B1	2
25	B1	3
25	B1	4
25	B1	5
25	B1	6
25	B1	7
25	B1	8
25	B1	9
25	B1	10
25	B1	11
25	B1	12
25	B1	13
25	B1	14
25	B1	15
25	B1	16
25	B1	17
25	B1	18
25	B1	19
25	B1	20
25	B1	21
25	B1	22
25	B1	23
25	B1	24
25	B1	25
25	B1	26
25	B1	27
25	B1	28
25	B1	29
25	B1	30
25	B1	31
25	B1	32
25	B1	33
25	B1	34
25	B1	35
25	B1	36
25	B1	37
25	B1	38
25	B1	39
25	B1	40
26	B2	1
26	B2	2
26	B2	3
26	B2	4
26	B2	5
26	B2	6
26	B2	7
26	B2	8
26	B2	9
26	B2	10
26	B2	11
26	B2	12
26	B2	13
26	B2	14
26	B2	15
26	B2	16
26	B2	17
26	B2	18
26	B2	19
26	B2	20
26	B2	21
26	B2	22
26	B2	23
26	B2	24
26	B2	25
26	B2	26
26	B2	27
26	B2	28
26	B2	29
26	B2	30
26	B2	31
26	B2	32
26	B2	33
26	B2	34
26	B2	35
26	B2	36
26	B2	37
26	B2	38
26	B2	39
26	B2	40
27	B3	1
27	B3	2
27	B3	3
27	B3	4
27	B3	5
27	B3	6
27	B3	7
27	B3	8
27	B3	9
27	B3	10
27	B3	11
27	B3	12
27	B3	13
27	B3	14
27	B3	15
27	B3	16
27	B3	17
27	B3	18
27	B3	19
27	B3	20
27	B3	21
27	B3	22
27	B3	23
27	B3	24
27	B3	25
27	B3	26
27	B3	27
27	B3	28
27	B3	29
27	B3	30
27	B3	31
27	B3	32
27	B3	33
27	B3	34
27	B3	35
27	B3	36
27	B3	37
27	B3	38
27	B3	39
27	B3	40
28	B4	1
28	B4	2
28	B4	3
28	B4	4
28	B4	5
28	B4	6
28	B4	7
28	B4	8
28	B4	9
28	B4	10
28	B4	11
28	B4	12
28	B4	13
28	B4	14
28	B4	15
28	B4	16
28	B4	17
28	B4	18
28	B4	19
28	B4	20
28	B4	21
28	B4	22
28	B4	23
28	B4	24
28	B4	25
28	B4	26
28	B4	27
28	B4	28
28	B4	29
28	B4	30
28	B4	31
28	B4	32
28	B4	33
28	B4	34
28	B4	35
28	B4	36
28	B4	37
28	B4	38
28	B4	39
28	B4	40
29	B5	1
29	B5	2
29	B5	3
29	B5	4
29	B5	5
29	B5	6
29	B5	7
29	B5	8
29	B5	9
29	B5	10
29	B5	11
29	B5	12
29	B5	13
29	B5	14
29	B5	15
29	B5	16
29	B5	17
29	B5	18
29	B5	19
29	B5	20
29	B5	21
29	B5	22
29	B5	23
29	B5	24
29	B5	25
29	B5	26
29	B5	27
29	B5	28
29	B5	29
29	B5	30
29	B5	31
29	B5	32
29	B5	33
29	B5	34
29	B5	35
29	B5	36
29	B5	37
29	B5	38
29	B5	39
29	B5	40
30	B6	1
30	B6	2
30	B6	3
30	B6	4
30	B6	5
30	B6	6
30	B6	7
30	B6	8
30	B6	9
30	B6	10
30	B6	11
30	B6	12
30	B6	13
30	B6	14
30	B6	15
30	B6	16
30	B6	17
30	B6	18
30	B6	19
30	B6	20
30	B6	21
30	B6	22
30	B6	23
30	B6	24
30	B6	25
30	B6	26
30	B6	27
30	B6	28
30	B6	29
30	B6	30
30	B6	31
30	B6	32
30	B6	33
30	B6	34
30	B6	35
30	B6	36
30	B6	37
30	B6	38
30	B6	39
30	B6	40
31	B7	1
31	B7	2
31	B7	3
31	B7	4
31	B7	5
31	B7	6
31	B7	7
31	B7	8
31	B7	9
31	B7	10
31	B7	11
31	B7	12
31	B7	13
31	B7	14
31	B7	15
31	B7	16
31	B7	17
31	B7	18
31	B7	19
31	B7	20
31	B7	21
31	B7	22
31	B7	23
31	B7	24
31	B7	25
31	B7	26
31	B7	27
31	B7	28
31	B7	29
31	B7	30
31	B7	31
31	B7	32
31	B7	33
31	B7	34
31	B7	35
31	B7	36
31	B7	37
31	B7	38
31	B7	39
31	B7	40
32	B8	1
32	B8	2
32	B8	3
32	B8	4
32	B8	5
32	B8	6
32	B8	7
32	B8	8
32	B8	9
32	B8	10
32	B8	11
32	B8	12
32	B8	13
32	B8	14
32	B8	15
32	B8	16
32	B8	17
32	B8	18
32	B8	19
32	B8	20
32	B8	21
32	B8	22
32	B8	23
32	B8	24
32	B8	25
32	B8	26
32	B8	27
32	B8	28
32	B8	29
32	B8	30
32	B8	31
32	B8	32
32	B8	33
32	B8	34
32	B8	35
32	B8	36
32	B8	37
32	B8	38
32	B8	39
32	B8	40
33	B9	1
33	B9	2
33	B9	3
33	B9	4
33	B9	5
33	B9	6
33	B9	7
33	B9	8
33	B9	9
33	B9	10
33	B9	11
33	B9	12
33	B9	13
33	B9	14
33	B9	15
33	B9	16
33	B9	17
33	B9	18
33	B9	19
33	B9	20
33	B9	21
33	B9	22
33	B9	23
33	B9	24
33	B9	25
33	B9	26
33	B9	27
33	B9	28
33	B9	29
33	B9	30
33	B9	31
33	B9	32
33	B9	33
33	B9	34
33	B9	35
33	B9	36
33	B9	37
33	B9	38
33	B9	39
33	B9	40
34	B10	1
34	B10	2
34	B10	3
34	B10	4
34	B10	5
34	B10	6
34	B10	7
34	B10	8
34	B10	9
34	B10	10
34	B10	11
34	B10	12
34	B10	13
34	B10	14
34	B10	15
34	B10	16
34	B10	17
34	B10	18
34	B10	19
34	B10	20
34	B10	21
34	B10	22
34	B10	23
34	B10	24
34	B10	25
34	B10	26
34	B10	27
34	B10	28
34	B10	29
34	B10	30
34	B10	31
34	B10	32
34	B10	33
34	B10	34
34	B10	35
34	B10	36
34	B10	37
34	B10	38
34	B10	39
34	B10	40
35	B11	1
35	B11	2
35	B11	3
35	B11	4
35	B11	5
35	B11	6
35	B11	7
35	B11	8
35	B11	9
35	B11	10
35	B11	11
35	B11	12
35	B11	13
35	B11	14
35	B11	15
35	B11	16
35	B11	17
35	B11	18
35	B11	19
35	B11	20
35	B11	21
35	B11	22
35	B11	23
35	B11	24
35	B11	25
35	B11	26
35	B11	27
35	B11	28
35	B11	29
35	B11	30
35	B11	31
35	B11	32
35	B11	33
35	B11	34
35	B11	35
35	B11	36
35	B11	37
35	B11	38
35	B11	39
35	B11	40
36	B12	1
36	B12	2
36	B12	3
36	B12	4
36	B12	5
36	B12	6
36	B12	7
36	B12	8
36	B12	9
36	B12	10
36	B12	11
36	B12	12
36	B12	13
36	B12	14
36	B12	15
36	B12	16
36	B12	17
36	B12	18
36	B12	19
36	B12	20
36	B12	21
36	B12	22
36	B12	23
36	B12	24
36	B12	25
36	B12	26
36	B12	27
36	B12	28
36	B12	29
36	B12	30
36	B12	31
36	B12	32
36	B12	33
36	B12	34
36	B12	35
36	B12	36
36	B12	37
36	B12	38
36	B12	39
36	B12	40
37	B13	1
37	B13	2
37	B13	3
37	B13	4
37	B13	5
37	B13	6
37	B13	7
37	B13	8
37	B13	9
37	B13	10
37	B13	11
37	B13	12
37	B13	13
37	B13	14
37	B13	15
37	B13	16
37	B13	17
37	B13	18
37	B13	19
37	B13	20
37	B13	21
37	B13	22
37	B13	23
37	B13	24
37	B13	25
37	B13	26
37	B13	27
37	B13	28
37	B13	29
37	B13	30
37	B13	31
37	B13	32
37	B13	33
37	B13	34
37	B13	35
37	B13	36
37	B13	37
37	B13	38
37	B13	39
37	B13	40
38	B14	1
38	B14	2
38	B14	3
38	B14	4
38	B14	5
38	B14	6
38	B14	7
38	B14	8
38	B14	9
38	B14	10
38	B14	11
38	B14	12
38	B14	13
38	B14	14
38	B14	15
38	B14	16
38	B14	17
38	B14	18
38	B14	19
38	B14	20
38	B14	21
38	B14	22
38	B14	23
38	B14	24
38	B14	25
38	B14	26
38	B14	27
38	B14	28
38	B14	29
38	B14	30
38	B14	31
38	B14	32
38	B14	33
38	B14	34
38	B14	35
38	B14	36
38	B14	37
38	B14	38
38	B14	39
38	B14	40
39	B15	1
39	B15	2
39	B15	3
39	B15	4
39	B15	5
39	B15	6
39	B15	7
39	B15	8
39	B15	9
39	B15	10
39	B15	11
39	B15	12
39	B15	13
39	B15	14
39	B15	15
39	B15	16
39	B15	17
39	B15	18
39	B15	19
39	B15	20
39	B15	21
39	B15	22
39	B15	23
39	B15	24
39	B15	25
39	B15	26
39	B15	27
39	B15	28
39	B15	29
39	B15	30
39	B15	31
39	B15	32
39	B15	33
39	B15	34
39	B15	35
39	B15	36
39	B15	37
39	B15	38
39	B15	39
39	B15	40
40	B16	1
40	B16	2
40	B16	3
40	B16	4
40	B16	5
40	B16	6
40	B16	7
40	B16	8
40	B16	9
40	B16	10
40	B16	11
40	B16	12
40	B16	13
40	B16	14
40	B16	15
40	B16	16
40	B16	17
40	B16	18
40	B16	19
40	B16	20
40	B16	21
40	B16	22
40	B16	23
40	B16	24
40	B16	25
40	B16	26
40	B16	27
40	B16	28
40	B16	29
40	B16	30
40	B16	31
40	B16	32
40	B16	33
40	B16	34
40	B16	35
40	B16	36
40	B16	37
40	B16	38
40	B16	39
40	B16	40
41	B17	1
41	B17	2
41	B17	3
41	B17	4
41	B17	5
41	B17	6
41	B17	7
41	B17	8
41	B17	9
41	B17	10
41	B17	11
41	B17	12
41	B17	13
41	B17	14
41	B17	15
41	B17	16
41	B17	17
41	B17	18
41	B17	19
41	B17	20
41	B17	21
41	B17	22
41	B17	23
41	B17	24
41	B17	25
41	B17	26
41	B17	27
41	B17	28
41	B17	29
41	B17	30
41	B17	31
41	B17	32
41	B17	33
41	B17	34
41	B17	35
41	B17	36
41	B17	37
41	B17	38
41	B17	39
41	B17	40
42	B18	1
42	B18	2
42	B18	3
42	B18	4
42	B18	5
42	B18	6
42	B18	7
42	B18	8
42	B18	9
42	B18	10
42	B18	11
42	B18	12
42	B18	13
42	B18	14
42	B18	15
42	B18	16
42	B18	17
42	B18	18
42	B18	19
42	B18	20
42	B18	21
42	B18	22
42	B18	23
42	B18	24
42	B18	25
42	B18	26
42	B18	27
42	B18	28
42	B18	29
42	B18	30
42	B18	31
42	B18	32
42	B18	33
42	B18	34
42	B18	35
42	B18	36
42	B18	37
42	B18	38
42	B18	39
42	B18	40
43	B19	1
43	B19	2
43	B19	3
43	B19	4
43	B19	5
43	B19	6
43	B19	7
43	B19	8
43	B19	9
43	B19	10
43	B19	11
43	B19	12
43	B19	13
43	B19	14
43	B19	15
43	B19	16
43	B19	17
43	B19	18
43	B19	19
43	B19	20
43	B19	21
43	B19	22
43	B19	23
43	B19	24
43	B19	25
43	B19	26
43	B19	27
43	B19	28
43	B19	29
43	B19	30
43	B19	31
43	B19	32
43	B19	33
43	B19	34
43	B19	35
43	B19	36
43	B19	37
43	B19	38
43	B19	39
43	B19	40
44	B20	1
44	B20	2
44	B20	3
44	B20	4
44	B20	5
44	B20	6
44	B20	7
44	B20	8
44	B20	9
44	B20	10
44	B20	11
44	B20	12
44	B20	13
44	B20	14
44	B20	15
44	B20	16
44	B20	17
44	B20	18
44	B20	19
44	B20	20
44	B20	21
44	B20	22
44	B20	23
44	B20	24
44	B20	25
44	B20	26
44	B20	27
44	B20	28
44	B20	29
44	B20	30
44	B20	31
44	B20	32
44	B20	33
44	B20	34
44	B20	35
44	B20	36
44	B20	37
44	B20	38
44	B20	39
44	B20	40
45	B21	1
45	B21	2
45	B21	3
45	B21	4
45	B21	5
45	B21	6
45	B21	7
45	B21	8
45	B21	9
45	B21	10
45	B21	11
45	B21	12
45	B21	13
45	B21	14
45	B21	15
45	B21	16
45	B21	17
45	B21	18
45	B21	19
45	B21	20
45	B21	21
45	B21	22
45	B21	23
45	B21	24
45	B21	25
45	B21	26
45	B21	27
45	B21	28
45	B21	29
45	B21	30
45	B21	31
45	B21	32
45	B21	33
45	B21	34
45	B21	35
45	B21	36
45	B21	37
45	B21	38
45	B21	39
45	B21	40
46	B22	1
46	B22	2
46	B22	3
46	B22	4
46	B22	5
46	B22	6
46	B22	7
46	B22	8
46	B22	9
46	B22	10
46	B22	11
46	B22	12
46	B22	13
46	B22	14
46	B22	15
46	B22	16
46	B22	17
46	B22	18
46	B22	19
46	B22	20
46	B22	21
46	B22	22
46	B22	23
46	B22	24
46	B22	25
46	B22	26
46	B22	27
46	B22	28
46	B22	29
46	B22	30
46	B22	31
46	B22	32
46	B22	33
46	B22	34
46	B22	35
46	B22	36
46	B22	37
46	B22	38
46	B22	39
46	B22	40
47	B23	1
47	B23	2
47	B23	3
47	B23	4
47	B23	5
47	B23	6
47	B23	7
47	B23	8
47	B23	9
47	B23	10
47	B23	11
47	B23	12
47	B23	13
47	B23	14
47	B23	15
47	B23	16
47	B23	17
47	B23	18
47	B23	19
47	B23	20
47	B23	21
47	B23	22
47	B23	23
47	B23	24
47	B23	25
47	B23	26
47	B23	27
47	B23	28
47	B23	29
47	B23	30
47	B23	31
47	B23	32
47	B23	33
47	B23	34
47	B23	35
47	B23	36
47	B23	37
47	B23	38
47	B23	39
47	B23	40
48	B24	1
48	B24	2
48	B24	3
48	B24	4
48	B24	5
48	B24	6
48	B24	7
48	B24	8
48	B24	9
48	B24	10
48	B24	11
48	B24	12
48	B24	13
48	B24	14
48	B24	15
48	B24	16
48	B24	17
48	B24	18
48	B24	19
48	B24	20
48	B24	21
48	B24	22
48	B24	23
48	B24	24
48	B24	25
48	B24	26
48	B24	27
48	B24	28
48	B24	29
48	B24	30
48	B24	31
48	B24	32
48	B24	33
48	B24	34
48	B24	35
48	B24	36
48	B24	37
48	B24	38
48	B24	39
48	B24	40
49	C1	1
49	C1	2
49	C1	3
49	C1	4
49	C1	5
49	C1	6
49	C1	7
49	C1	8
49	C1	9
49	C1	10
49	C1	11
49	C1	12
49	C1	13
49	C1	14
49	C1	15
49	C1	16
49	C1	17
49	C1	18
49	C1	19
49	C1	20
49	C1	21
49	C1	22
49	C1	23
49	C1	24
49	C1	25
49	C1	26
49	C1	27
49	C1	28
49	C1	29
49	C1	30
49	C1	31
49	C1	32
49	C1	33
[truncated: 13,407 more rows]

## Sheet: Results
Block Type	384-Well Block
Calibration Background is expired	Yes
Calibration Background performed on	11-04-2017
Calibration Pure Dye ABY is expired	Yes
Calibration Pure Dye ABY performed on	11-04-2017
Calibration Pure Dye CY5 is expired	Yes
Calibration Pure Dye CY5 performed on	11-04-2017
Calibration Pure Dye FAM is expired	No
Calibration Pure Dye FAM performed on	03-26-2020
Calibration Pure Dye JUN is expired	Yes
Calibration Pure Dye JUN performed on	11-04-2017
Calibration Pure Dye MUSTANG PURPLE is expired	Yes
Calibration Pure Dye MUSTANG PURPLE performed on	11-04-2017
Calibration Pure Dye NED is expired	Yes
Calibration Pure Dye NED performed on	11-04-2017
Calibration Pure Dye ROX is expired	No
Calibration Pure Dye ROX performed on	03-26-2020
Calibration Pure Dye SYBR is expired	No
Calibration Pure Dye SYBR performed on	03-26-2020
Calibration Pure Dye TAMRA is expired	No
Calibration Pure Dye TAMRA performed on	03-26-2020
Calibration Pure Dye VIC is expired	No
Calibration Pure Dye VIC performed on	03-26-2020
Calibration ROI is expired	Yes
Calibration ROI performed on	11-04-2017
Calibration Uniformity is expired	Yes
Calibration Uniformity performed on	11-04-2017
Chemistry	SYBR_GREEN
Date Created	2021-12-29 14:45:23 PM CST
Experiment Barcode
Experiment Comment
Experiment File Name	D:\SJN-SUN\2021-12-29_131805.eds
Experiment Name	2021-12-29_131805
Experiment Run End Time	2021-12-29 22:36:53 PM CST
Experiment Type	Standard Curve
Instrument Name	272530664
Instrument Serial Number	272530664
Instrument Type	QuantStudio™ 5 System
Passive Reference	ROX
Post-read Stage/Step
Pre-read Stage/Step
Quantification Cycle Method	Ct
Signal Smoothing On	true
Stage where Melt Analysis is performed	Stage3
Stage/ Cycle where Ct Analysis is performed	Stage2, Step2
User Name
Well	Well Position	Omit	Sample Name	Target Name	Task	Reporter	Quencher	CT	Ct Mean	Ct SD	Quantity	Quantity Mean	Quantity SD	Y-Intercept	R(superscript 2)	Slope	Efficiency	Automatic Ct Threshold	Ct Threshold	Automatic Baseline	Baseline Start	Baseline End	Amp Status	Comments	Cq Conf	NOISE	HIGHSD	Tm1	Tm2	Tm3	Tm4
265	L1	FALSE	OE1	PINR-LEI	UNKNOWN	SYBR	None	25.9709	26.0026	0.0448726								TRUE	0.84561	TRUE	3	20	Amp		0.99105	N	N	88.2323
266	L2	FALSE	OE1	PINR-LEI	UNKNOWN	SYBR	None	26.0344	26.0026	0.0448726								TRUE	0.84561	TRUE	3	20	Amp		0.981964	N	N	88.3514
267	L3	FALSE	OE2	PINR-LEI	UNKNOWN	SYBR	None	24.7779	24.8955	0.166311								TRUE	0.84561	TRUE	3	18	Amp		0.979639	N	N	88.3514
268	L4	FALSE	OE2	PINR-LEI	UNKNOWN	SYBR	None	25.0131	24.8955	0.166311								TRUE	0.84561	TRUE	3	17	Amp		0.961101	N	N	88.3514
269	L5	FALSE	OE3	PINR-LEI	UNKNOWN	SYBR	None	25.6323	25.6786	0.0654025								TRUE	0.84561	TRUE	3	20	Amp		0.946132	N	N	88.4706
270	L6	FALSE	OE3	PINR-LEI	UNKNOWN	SYBR	None	25.7248	25.6786	0.0654025								TRUE	0.84561	TRUE	3	20	Amp		0.939549	N	N	88.4706
271	L7	FALSE	OE4	PINR-LEI	UNKNOWN	SYBR	None	23.6976	23.6557	0.0591647								TRUE	0.84561	TRUE	3	17	Amp		0.89737	N	N	88.5897
272	L8	FALSE	OE4	PINR-LEI	UNKNOWN	SYBR	None	23.6139	23.6557	0.0591647								TRUE	0.84561	TRUE	3	17	Amp		0.974688	N	N	88.4706
273	L9	FALSE	OE5	PINR-LEI	UNKNOWN	SYBR	None	20.9451	21.0467	0.143574								TRUE	0.84561	TRUE	3	13	Amp		0.975915	N	N	88.4706
274	L10	FALSE	OE5	PINR-LEI	UNKNOWN	SYBR	None	21.1482	21.0467	0.143574								TRUE	0.84561	TRUE	3	15	Amp		0.859465	N	N	88.4706
275	L11	FALSE	OE6	PINR-LEI	UNKNOWN	SYBR	None	24.0436	24.113	0.0981853								TRUE	0.84561	TRUE	3	18	Amp		0.890314	N	N	88.4706
276	L12	FALSE	OE6	PINR-LEI	UNKNOWN	SYBR	None	24.1824	24.113	0.0981853								TRUE	0.84561	TRUE	3	17	Amp		0.92135	N	N	88.4706
277	L13	FALSE	NC1	PINR-LEI	UNKNOWN	SYBR	None	27.6427	27.6821	0.0557984								TRUE	0.84561	TRUE	3	20	Amp		0.986807	N	N	88.4706
278	L14	FALSE	NC1	PINR-LEI	UNKNOWN	SYBR	None	27.7216	27.6821	0.0557984								TRUE	0.84561	TRUE	3	20	Amp		0.985916	N	N	88.3514
279	L15	FALSE	NC2	PINR-LEI	UNKNOWN	SYBR	None	27.6626	27.5061	0.221346								TRUE	0.84561	TRUE	3	22	Amp		0.903762	N	N	88.3514
280	L16	FALSE	NC2	PINR-LEI	UNKNOWN	SYBR	None	27.3496	27.5061	0.221346								TRUE	0.84561	TRUE	3	19	Amp		0.977116	N	N	88.3514
281	L17	FALSE	NC3	PINR-LEI	UNKNOWN	SYBR	None	26.8103	26.6296	0.255539								TRUE	0.84561	TRUE	3	19	Amp		0.982445	N	N	88.2323
282	L18	FALSE	NC3	PINR-LEI	UNKNOWN	SYBR	None	26.4489	26.6296	0.255539								TRUE	0.84561	TRUE	3	19	Amp		0.979573	N	N	88.2323
283	L19	FALSE	NC4	PINR-LEI	UNKNOWN	SYBR	None	27.3974	27.2865	0.156829								TRUE	0.84561	TRUE	3	21	Amp		0.972868	N	N	88.2323
284	L20	FALSE	NC4	PINR-LEI	UNKNOWN	SYBR	None	27.1756	27.2865	0.156829								TRUE	0.84561	TRUE	3	20	Amp		0.978368	N	N	88.3514
285	L21	FALSE	NC5	PINR-LEI	UNKNOWN	SYBR	None	27.7209	27.651	0.0988853								TRUE	0.84561	TRUE	3	21	Amp		0.940276	N	N	88.3514
286	L22	FALSE	NC5	PINR-LEI	UNKNOWN	SYBR	None	27.5811	27.651	0.0988853								TRUE	0.84561	TRUE	3	21	Amp		0.922087	N	N	88.3514
287	L23	FALSE	NC6	PINR-LEI	UNKNOWN	SYBR	None	29.4496	29.4683	0.0265195								TRUE	0.84561	TRUE	3	23	Amp		0.977767	N	N	88.3514
288	L24	FALSE	NC6	PINR-LEI	UNKNOWN	SYBR	None	29.4871	29.4683	0.0265195								TRUE	0.84561	TRUE	3	22	Amp		0.982987	N	N	88.3514
289	M1	FALSE	OE1	H-ACTIN	UNKNOWN	SYBR	None	21.4754	21.4365	0.0550067								TRUE	0.781144	TRUE	3	15	Amp		0.985495	N	N	88.4706
290	M2	FALSE	OE1	H-ACTIN	UNKNOWN	SYBR	None	21.3976	21.4365	0.0550067								TRUE	0.781144	TRUE	3	16	Amp		0.964197	N	N	88.5897
291	M3	FALSE	OE2	H-ACTIN	UNKNOWN	SYBR	None	20.5828	20.6572	0.10519								TRUE	0.781144	TRUE	3	16	Amp		0.975344	N	N	88.5897
292	M4	FALSE	OE2	H-ACTIN	UNKNOWN	SYBR	None	20.7316	20.6572	0.10519								TRUE	0.781144	TRUE	3	15	Amp		0.960366	N	N	88.7088
293	M5	FALSE	OE3	H-ACTIN	UNKNOWN	SYBR	None	21.371	21.3102	0.0859998								TRUE	0.781144	TRUE	3	16	Amp		0.959515	N	N	88.7088
294	M6	FALSE	OE3	H-ACTIN	UNKNOWN	SYBR	None	21.2494	21.3102	0.0859998								TRUE	0.781144	TRUE	3	16	Amp		0.937863	N	N	88.7088
295	M7	FALSE	OE4	H-ACTIN	UNKNOWN	SYBR	None	17.2817	17.4099	0.181202								TRUE	0.781144	TRUE	3	12	Amp		0.957594	N	N	88.8279
296	M8	FALSE	OE4	H-ACTIN	UNKNOWN	SYBR	None	17.538	17.4099	0.181202								TRUE	0.781144	TRUE	3	11	Amp		0.937368	N	N	88.8279
297	M9	FALSE	OE5	H-ACTIN	UNKNOWN	SYBR	None	16.2074	16.1836	0.0336757								TRUE	0.781144	TRUE	3	11	Amp		0.926673	N	N	88.8279
298	M10	FALSE	OE5	H-ACTIN	UNKNOWN	SYBR	None	16.1598	16.1836	0.0336757								TRUE	0.781144	TRUE	3	11	Amp		0.958944	N	N	88.7088
299	M11	FALSE	OE6	H-ACTIN	UNKNOWN	SYBR	None	18.5037	18.399	0.148048								TRUE	0.781144	TRUE	3	12	Amp		0.929652	N	N	88.7088
300	M12	FALSE	OE6	H-ACTIN	UNKNOWN	SYBR	None	18.2943	18.399	0.148048								TRUE	0.781144	TRUE	3	12	Amp		0.971454	N	N	88.7088
301	M13	FALSE	NC1	H-ACTIN	UNKNOWN	SYBR	None	16.5957	16.5344	0.0866013								TRUE	0.781144	TRUE	3	10	Amp		0.970436	N	N	88.7088
302	M14	FALSE	NC1	H-ACTIN	UNKNOWN	SYBR	None	16.4732	16.5344	0.0866013								TRUE	0.781144	TRUE	3	10	Amp		0.985977	N	N	88.7088
303	M15	FALSE	NC2	H-ACTIN	UNKNOWN	SYBR	None	16.4779	16.4964	0.0260501								TRUE	0.781144	TRUE	3	9	Amp		0.972391	N	N	88.5897
304	M16	FALSE	NC2	H-ACTIN	UNKNOWN	SYBR	None	16.5148	16.4964	0.0260501								TRUE	0.781144	TRUE	3	9	Amp		0.979623	N	N	88.5897
305	M17	FALSE	NC3	H-ACTIN	UNKNOWN	SYBR	None	16.7063	16.8289	0.173425								TRUE	0.781144	TRUE	3	10	Amp		0.963371	N	N	88.5897
306	M18	FALSE	NC3	H-ACTIN	UNKNOWN	SYBR	None	16.9515	16.8289	0.173425								TRUE	0.781144	TRUE	3	11	Amp		0.972449	N	N	88.4706
307	M19	FALSE	NC4	H-ACTIN	UNKNOWN	SYBR	None	14.942	14.9572	0.0215859								TRUE	0.781144	TRUE	3	9	Amp		0.980607	N	N	88.5897
308	M20	FALSE	NC4	H-ACTIN	UNKNOWN	SYBR	None	14.9725	14.9572	0.0215859								TRUE	0.781144	TRUE	3	8	Amp		0.982602	N	N	88.5897
309	M21	FALSE	NC5	H-ACTIN	UNKNOWN	SYBR	None	17.6144	17.6645	0.0708553								TRUE	0.781144	TRUE	3	9	Amp		0.979101	N	N	88.4706
310	M22	FALSE	NC5	H-ACTIN	UNKNOWN	SYBR	None	17.7147	17.6645	0.0708553								TRUE	0.781144	TRUE	3	12	Amp		0.944484	N	N	88.5897
311	M23	FALSE	NC6	H-ACTIN	UNKNOWN	SYBR	None	20.4401	20.5074	0.0951345								TRUE	0.781144	TRUE	3	13	Amp		0.973583	N	N	88.7088
312	M24	FALSE	NC6	H-ACTIN	UNKNOWN	SYBR	None	20.5747	20.5074	0.0951345								TRUE	0.781144	TRUE	3	15	Amp		0.979759	N	N	88.7088
313	N1	FALSE	0	F	UNKNOWN	SYBR	None	31.1928	30.5833	0.539283								TRUE	0.767463	TRUE	3	26	Amp		0.987679	N	Y	83.2291
314	N2	FALSE	0	F	UNKNOWN	SYBR	None	30.3892	30.5833	0.539283								TRUE	0.767463	TRUE	3	23	Amp		0.979127	N	Y	83.2291
315	N3	FALSE	0	F	UNKNOWN	SYBR	None	30.168	30.5833	0.539283								TRUE	0.767463	TRUE	3	24	Amp		0.966003	N	Y	83.2291
316	N4	FALSE	25	F	UNKNOWN	SYBR	None	29.5931	29.8679	0.239668								TRUE	0.767463	TRUE	3	24	Amp		0.960269	N	N	83.3483
317	N5	FALSE	25	F	UNKNOWN	SYBR	None	30.0334	29.8679	0.239668								TRUE	0.767463	TRUE	3	23	Amp		0.94862	N	N	83.3483
318	N6	FALSE	25	F	UNKNOWN	SYBR	None	29.9773	29.8679	0.239668								TRUE	0.767463	TRUE	3	24	Amp		0.949164	N	N	83.3483
319	N7	FALSE	100	F	UNKNOWN	SYBR	None	29.9684	29.3611	0.645239								TRUE	0.767463	TRUE	3	26	Amp		0.938225	N	Y	83.3483
320	N8	FALSE	100	F	UNKNOWN	SYBR	None	29.4311	29.3611	0.645239								TRUE	0.767463	TRUE	3	22	Amp		0.936547	N	Y	83.3483
321	N9	FALSE	100	F	UNKNOWN	SYBR	None	28.6837	29.3611	0.645239								TRUE	0.767463	TRUE	3	22	Amp		0.976026	N	Y	83.3483
322	N10	FALSE	250	F	UNKNOWN	SYBR	None	30.6259	30.2314	0.370998								TRUE	0.767463	TRUE	3	24	Amp		0.961134	N	N	83.3483
323	N11	FALSE	250	F	UNKNOWN	SYBR	None	29.8895	30.2314	0.370998								TRUE	0.767463	TRUE	3	26	Amp		0.915044	N	N	83.3483
324	N12	FALSE	250	F	UNKNOWN	SYBR	None	30.1789	30.2314	0.370998								TRUE	0.767463	TRUE	3	27	Amp		0.939513	N	N	83.3483
325	N13	FALSE	0	STAR	UNKNOWN	SYBR	None	20.8083	20.7386	0.0876894								TRUE	0.655177	TRUE	3	15	Amp		0.988972	N	N	82.7526
326	N14	FALSE	0	STAR	UNKNOWN	SYBR	None	20.7673	20.7386	0.0876894								TRUE	0.655177	TRUE	3	14	Amp		0.979338	N	N	82.7526
327	N15	FALSE	0	STAR	UNKNOWN	SYBR	None	20.6401	20.7386	0.0876894								TRUE	0.655177	TRUE	3	14	Amp		0.988354	N	N	82.7526
328	N16	FALSE	25	STAR	UNKNOWN	SYBR	None	19.6835	19.5201	0.154478								TRUE	0.655177	TRUE	3	15	Amp		0.979521	N	N	82.7526
329	N17	FALSE	25	STAR	UNKNOWN	SYBR	None	19.3764	19.5201	0.154478								TRUE	0.655177	TRUE	3	14	Amp		0.977969	N	N	82.7526
330	N18	FALSE	25	STAR	UNKNOWN	SYBR	None	19.5005	19.5201	0.154478								TRUE	0.655177	TRUE	3	15	Amp		0.961424	N	N	82.6335
331	N19	FALSE	100	STAR	UNKNOWN	SYBR	None	19.4042	19.2161	0.278679								TRUE	0.655177	TRUE	3	14	Amp		0.973276	N	N	82.6335
332	N20	FALSE	100	STAR	UNKNOWN	SYBR	None	18.8959	19.2161	0.278679								TRUE	0.655177	TRUE	3	11	Amp		0.980927	N	N	82.7526
333	N21	FALSE	100	STAR	UNKNOWN	SYBR	None	19.3481	19.2161	0.278679								TRUE	0.655177	TRUE	3	15	Amp		0.933502	N	N	82.7526
334	N22	FALSE	250	STAR	UNKNOWN	SYBR	None	19.6735	19.9632	0.466737								TRUE	0.655177	TRUE	3	16	Amp		0.954754	N	N	82.7526
335	N23	FALSE	250	STAR	UNKNOWN	SYBR	None	19.7145	19.9632	0.466737								TRUE	0.655177	TRUE	3	11	Amp		0.946282	N	N	82.7526
336	N24	FALSE	250	STAR	UNKNOWN	SYBR	None	20.5016	19.9632	0.466737								TRUE	0.655177	TRUE	3	16	Amp		0.934052	N	N	82.7526
337	O1	FALSE	0	11	UNKNOWN	SYBR	None	18.8163	18.8824	0.0816875								TRUE	0.828216	TRUE	3	12	Amp		0.981136	N	N	81.9188
338	O2	FALSE	0	11	UNKNOWN	SYBR	None	18.9737	18.8824	0.0816875								TRUE	0.828216	TRUE	3	13	Amp		0.980809	N	N	81.9188
339	O3	FALSE	0	11	UNKNOWN	SYBR	None	18.8571	18.8824	0.0816875								TRUE	0.828216	TRUE	3	13	Amp		0.973184	N	N	81.9188
340	O4	FALSE	25	11	UNKNOWN	SYBR	None	17.8769	17.8606	0.139174								TRUE	0.828216	TRUE	3	10	Amp		0.981735	N	N	81.9188
341	O5	FALSE	25	11	UNKNOWN	SYBR	None	17.714	17.8606	0.139174								TRUE	0.828216	TRUE	3	11	Amp		0.959947	N	N	81.9188
342	O6	FALSE	25	11	UNKNOWN	SYBR	None	17.9909	17.8606	0.139174								TRUE	0.828216	TRUE	3	13	Amp		0.930846	N	N	82.0379
343	O7	FALSE	100	11	UNKNOWN	SYBR	None	17.2243	17.5276	0.269347								TRUE	0.828216	TRUE	3	10	Amp		0.970461	N	N	82.0379
344	O8	FALSE	100	11	UNKNOWN	SYBR	None	17.6194	17.5276	0.269347								TRUE	0.828216	TRUE	3	12	Amp		0.978913	N	N	82.0379
345	O9	FALSE	100	11	UNKNOWN	SYBR	None	17.739	17.5276	0.269347								TRUE	0.828216	TRUE	3	13	Amp		0.976137	N	N	82.0379
346	O10	FALSE	250	11	UNKNOWN	SYBR	None	18.2066	18.2795	0.430315								TRUE	0.828216	TRUE	3	11	Amp		0.945064	N	N	82.0379
347	O11	FALSE	250	11	UNKNOWN	SYBR	None	17.8903	18.2795	0.430315								TRUE	0.828216	TRUE	3	12	Amp		0.972112	N	N	81.9188
348	O12	FALSE	250	11	UNKNOWN	SYBR	None	18.7416	18.2795	0.430315								TRUE	0.828216	TRUE	3	15	Amp		0.904155	N	N	81.9188
349	O13	FALSE	0	17	UNKNOWN	SYBR	None	18.6796	18.6856	0.0393674								TRUE	0.721027	TRUE	3	11	Amp		0.987187	N	N	82.0379
350	O14	FALSE	0	17	UNKNOWN	SYBR	None	18.6496	18.6856	0.0393674								TRUE	0.721027	TRUE	3	13	Amp		0.974484	N	N	81.9188
351	O15	FALSE	0	17	UNKNOWN	SYBR	None	18.7276	18.6856	0.0393674								TRUE	0.721027	TRUE	3	12	Amp		0.967811	N	N	81.9188
352	O16	FALSE	25	17	UNKNOWN	SYBR	None	17.9068	17.8459	0.0528437								TRUE	0.721027	TRUE	3	13	Amp		0.950103	N	N	81.9188
353	O17	FALSE	25	17	UNKNOWN	SYBR	None	17.8177	17.8459	0.0528437								TRUE	0.721027	TRUE	3	13	Amp		0.955386	N	N	81.9188
354	O18	FALSE	25	17	UNKNOWN	SYBR	None	17.813	17.8459	0.0528437								TRUE	0.721027	TRUE	3	13	Amp		0.974168	N	N	81.9188
355	O19	FALSE	100	17	UNKNOWN	SYBR	None	17.5524	17.507	0.0439587								TRUE	0.721027	TRUE	3	11	Amp		0.938249	N	N	81.9188
356	O20	FALSE	100	17	UNKNOWN	SYBR	None	17.4646	17.507	0.0439587								TRUE	0.721027	TRUE	3	12	Amp		0.947239	N	N	81.9188
357	O21	FALSE	100	17	UNKNOWN	SYBR	None	17.504	17.507	0.0439587								TRUE	0.721027	TRUE	3	12	Amp		0.961942	N	N	81.9188
358	O22	FALSE	250	17	UNKNOWN	SYBR	None	17.0973	18.2059	1.01766								TRUE	0.721027	TRUE	3	13	Amp		0.955213	N	Y	82.0379
359	O23	FALSE	250	17	UNKNOWN	SYBR	None	19.0976	18.2059	1.01766								TRUE	0.721027	TRUE	3	15	Amp		0.904385	Y	Y	82.0379
360	O24	FALSE	250	17	UNKNOWN	SYBR	None	18.4228	18.2059	1.01766								TRUE	0.721027	TRUE	3	14	Amp		0.971416	N	Y	82.0379
361	P1	FALSE	0	19	UNKNOWN	SYBR	None	28.7933	28.6041	0.238961								TRUE	0.323685	TRUE	3	23	Amp		0.985016	N	N	83.11
362	P2	FALSE	0	19	UNKNOWN	SYBR	None	28.3356	28.6041	0.238961								TRUE	0.323685	TRUE	3	22	Amp		0.976591	N	N	83.11
363	P3	FALSE	0	19	UNKNOWN	SYBR	None	28.6835	28.6041	0.238961								TRUE	0.323685	TRUE	3	22	Amp		0.987593	N	N	83.11
364	P4	FALSE	25	19	UNKNOWN	SYBR	None	27.1892	27.6403	0.60229								TRUE	0.323685	TRUE	3	21	Amp		0.967839	N	Y	83.2291
365	P5	FALSE	25	19	UNKNOWN	SYBR	None	28.3242	27.6403	0.60229								TRUE	0.323685	TRUE	3	22	Amp		0.950983	N	Y	82.8718
366	P6	FALSE	25	19	UNKNOWN	SYBR	None	27.4074	27.6403	0.60229								TRUE	0.323685	TRUE	3	21	Amp		0.977516	N	Y	83.2291
367	P7	FALSE	100	19	UNKNOWN	SYBR	None	27.3201	27.1176	0.199961								TRUE	0.323685	TRUE	3	23	Amp		0.972383	N	N	83.2291
368	P8	FALSE	100	19	UNKNOWN	SYBR	None	26.9203	27.1176	0.199961								TRUE	0.323685	TRUE	3	21	Amp		0.989229	N	N	83.2291
369	P9	FALSE	100	19	UNKNOWN	SYBR	None	27.1124	27.1176	0.199961								TRUE	0.323685	TRUE	3	20	Amp		0.977008	N	N	83.2291
370	P10	FALSE	250	19	UNKNOWN	SYBR	None	25.9078	27.5198	1.40518								TRUE	0.323685	TRUE	3	23	Amp		0.770419	N	Y	83.2291
371	P11	FALSE	250	19	UNKNOWN	SYBR	None	28.1658	27.5198	1.40518								TRUE	0.323685	TRUE	3	23	Amp		0.940193	N	Y	83.11
372	P12	FALSE	250	19	UNKNOWN	SYBR	None	28.4858	27.5198	1.40518								TRUE	0.323685	TRUE	3	21	Amp		0.932388	N	Y	83.2291
373	P13	FALSE	0	M-ACTIN	UNKNOWN	SYBR	None	14.9877	14.9198	0.0768889								TRUE	0.672328	TRUE	3	9	Amp		0.982606	N	N	86.0881
374	P14	FALSE	0	M-ACTIN	UNKNOWN	SYBR	None	14.9355	14.9198	0.0768889								TRUE	0.672328	TRUE	3	8	Amp		0.97986	N	N	86.0881
375	P15	FALSE	0	M-ACTIN	UNKNOWN	SYBR	None	14.8363	14.9198	0.0768889								TRUE	0.672328	TRUE	3	9	Amp		0.988672	N	N	85.8498
376	P16	FALSE	25	M-ACTIN	UNKNOWN	SYBR	None	14.2065	14.1698	0.0320111								TRUE	0.672328	TRUE	3	8	Amp		0.981239	N	N	85.8498
377	P17	FALSE	25	M-ACTIN	UNKNOWN	SYBR	None	14.1473	14.1698	0.0320111								TRUE	0.672328	TRUE	3	9	Amp		0.982017	N	N	85.6116
378	P18	FALSE	25	M-ACTIN	UNKNOWN	SYBR	None	14.1558	14.1698	0.0320111								TRUE	0.672328	TRUE	3	7	Amp		0.971142	N	N	85.6116
379	P19	FALSE	100	M-ACTIN	UNKNOWN	SYBR	None	14.0603	14.1096	0.132522								TRUE	0.672328	TRUE	3	9	Amp		0.980433	N	N	85.6116
380	P20	FALSE	100	M-ACTIN	UNKNOWN	SYBR	None	14.0089	14.1096	0.132522								TRUE	0.672328	TRUE	3	9	Amp		0.963363	N	N	85.7307
381	P21	FALSE	100	M-ACTIN	UNKNOWN	SYBR	None	14.2598	14.1096	0.132522								TRUE	0.672328	TRUE	3	8	Amp		0.936764	N	N	85.7307
382	P22	FALSE	250	M-ACTIN	UNKNOWN	SYBR	None	14.6276	14.7478	0.133903								TRUE	0.672328	TRUE	3	10	Amp		0.967114	N	N	85.7307
383	P23	FALSE	250	M-ACTIN	UNKNOWN	SYBR	None	14.8922	14.7478	0.133903								TRUE	0.672328	TRUE	3	9	Amp		0.953334	N	N	85.7307
384	P24	FALSE	250	M-ACTIN	UNKNOWN	SYBR	None	14.7237	14.7478	0.133903								TRUE	0.672328	TRUE	3	10	Amp		0.94632	N	N	85.7307

## Sheet: Melt Curve Raw Data
Block Type	384-Well Block
Calibration Background is expired	Yes
Calibration Background performed on	11-04-2017
Calibration Pure Dye ABY is expired	Yes
Calibration Pure Dye ABY performed on	11-04-2017
Calibration Pure Dye CY5 is expired	Yes
Calibration Pure Dye CY5 performed on	11-04-2017
Calibration Pure Dye FAM is expired	No
Calibration Pure Dye FAM performed on	03-26-2020
Calibration Pure Dye JUN is expired	Yes
Calibration Pure Dye JUN performed on	11-04-2017
Calibration Pure Dye MUSTANG PURPLE is expired	Yes
Calibration Pure Dye MUSTANG PURPLE performed on	11-04-2017
Calibration Pure Dye NED is expired	Yes
Calibration Pure Dye NED performed on	11-04-2017
Calibration Pure Dye ROX is expired	No
Calibration Pure Dye ROX performed on	03-26-2020
Calibration Pure Dye SYBR is expired	No
Calibration Pure Dye SYBR performed on	03-26-2020
Calibration Pure Dye TAMRA is expired	No
Calibration Pure Dye TAMRA performed on	03-26-2020
Calibration Pure Dye VIC is expired	No
Calibration Pure Dye VIC performed on	03-26-2020
Calibration ROI is expired	Yes
Calibration ROI performed on	11-04-2017
Calibration Uniformity is expired	Yes
Calibration Uniformity performed on	11-04-2017
Chemistry	SYBR_GREEN
Date Created	2021-12-29 14:45:24 PM CST
Experiment Barcode
Experiment Comment
Experiment File Name	D:\SJN-SUN\2021-12-29_131805.eds
Experiment Name	2021-12-29_131805
Experiment Run End Time	2021-12-29 22:36:53 PM CST
Experiment Type	Standard Curve
Instrument Name	272530664
Instrument Serial Number	272530664
Instrument Type	QuantStudio™ 5 System
Passive Reference	ROX
Post-read Stage/Step
Pre-read Stage/Step
Quantification Cycle Method	Ct
Signal Smoothing On	true
Stage where Melt Analysis is performed	Stage3
Stage/ Cycle where Ct Analysis is performed	Stage2, Step2
User Name
Well	Well Position	Reading	Temperature	Fluorescence	Derivative	Target Name
265	L1	1	60.0001	440549	9170.31	PINR-LEI
265	L1	2	60.2383	436668	9247.5	PINR-LEI
265	L1	3	60.4766	433149	9332.23	PINR-LEI
265	L1	4	60.7148	432909	9472.79	PINR-LEI
265	L1	5	60.9531	430867	9707.64	PINR-LEI
265	L1	6	61.1913	430772	10041.1	PINR-LEI
265	L1	7	61.4296	425769	10246.5	PINR-LEI
265	L1	8	61.6678	424450	10382.3	PINR-LEI
265	L1	9	61.9061	419964	10495.9	PINR-LEI
265	L1	10	62.1443	419241	10572.3	PINR-LEI
265	L1	11	62.3826	414342	10607.4	PINR-LEI
265	L1	12	62.6208	410946	10608.5	PINR-LEI
265	L1	13	62.8591	409094	10589.4	PINR-LEI
265	L1	14	63.0973	404961	10564.9	PINR-LEI
265	L1	15	63.3355	402909	10545	PINR-LEI
265	L1	16	63.5738	400844	10533.3	PINR-LEI
265	L1	17	63.812	396691	10530.4	PINR-LEI
265	L1	18	64.0503	394446	10537.6	PINR-LEI
265	L1	19	64.2885	389971	10556.8	PINR-LEI
265	L1	20	64.5268	389538	10587	PINR-LEI
265	L1	21	64.765	385630	10619.1	PINR-LEI
265	L1	22	65.0033	383987	10637	PINR-LEI
265	L1	23	65.2415	380029	10625.6	PINR-LEI
265	L1	24	65.4798	375494	10581.8	PINR-LEI
265	L1	25	65.718	373015	10518.9	PINR-LEI
265	L1	26	65.9563	370194	10460.4	PINR-LEI
265	L1	27	66.1945	368162	10426.5	PINR-LEI
265	L1	28	66.4328	366742	10421.7	PINR-LEI
265	L1	29	66.671	362070	10432.8	PINR-LEI
265	L1	30	66.9092	360955	10439.2	PINR-LEI
265	L1	31	67.1475	356349	10427.5	PINR-LEI
265	L1	32	67.3857	353171	10401	PINR-LEI
265	L1	33	67.624	350922	10378	PINR-LEI
265	L1	34	67.8622	348699	10379.2	PINR-LEI
265	L1	35	68.1005	347095	10412.8	PINR-LEI
265	L1	36	68.3387	343785	10467.9	PINR-LEI
265	L1	37	68.577	342068	10519.7	PINR-LEI
265	L1	38	68.8152	337091	10544.4	PINR-LEI
265	L1	39	69.0535	333259	10532.2	PINR-LEI
265	L1	40	69.2917	331933	10491.6	PINR-LEI
265	L1	41	69.53	328931	10442.3	PINR-LEI
265	L1	42	69.7682	326021	10402.7	PINR-LEI
265	L1	43	70.0064	324913	10380.8	PINR-LEI
265	L1	44	70.2447	319609	10374	PINR-LEI
265	L1	45	70.4829	320275	10375.2	PINR-LEI
265	L1	46	70.7212	314898	10380.7	PINR-LEI
265	L1	47	70.9594	312062	10393.2	PINR-LEI
265	L1	48	71.1977	309207	10416.4	PINR-LEI
265	L1	49	71.4359	309379	10447.4	PINR-LEI
265	L1	50	71.6742	305820	10473.5	PINR-LEI
265	L1	51	71.9124	300999	10478.6	PINR-LEI
265	L1	52	72.1507	298192	10454.9	PINR-LEI
265	L1	53	72.3889	294392	10409.2	PINR-LEI
265	L1	54	72.6272	293816	10357.6	PINR-LEI
265	L1	55	72.8654	290340	10312.2	PINR-LEI
265	L1	56	73.1037	289790	10271.4	PINR-LEI
265	L1	57	73.3419	286181	10222	PINR-LEI
265	L1	58	73.5801	280814	10151.3	PINR-LEI
265	L1	59	73.8184	279159	9892.4	PINR-LEI
265	L1	60	74.0566	278734	9609.49	PINR-LEI
265	L1	61	74.2949	273586	9376.93	PINR-LEI
265	L1	62	74.5331	274077	9244.54	PINR-LEI
265	L1	63	74.7714	271277	9222.46	PINR-LEI
265	L1	64	75.0096	268769	9284.24	PINR-LEI
265	L1	65	75.2479	266764	9391.42	PINR-LEI
265	L1	66	75.4861	262915	9519.51	PINR-LEI
265	L1	67	75.7244	261272	9668.39	PINR-LEI
265	L1	68	75.9626	259182	9849.79	PINR-LEI
265	L1	69	76.2009	256956	10063.3	PINR-LEI
265	L1	70	76.4391	255223	10192.9	PINR-LEI
265	L1	71	76.6773	251323	10251.5	PINR-LEI
265	L1	72	76.9156	248780	10277.8	PINR-LEI
265	L1	73	77.1538	245888	10265.8	PINR-LEI
265	L1	74	77.3921	241283	10222.1	PINR-LEI
265	L1	75	77.6303	240709	10159.5	PINR-LEI
265	L1	76	77.8686	239400	9977.94	PINR-LEI
265	L1	77	78.1068	235660	9758.04	PINR-LEI
265	L1	78	78.3451	232696	9519.09	PINR-LEI
265	L1	79	78.5833	230161	9262.54	PINR-LEI
265	L1	80	78.8216	226815	9008.71	PINR-LEI
265	L1	81	79.0598	228056	8792.64	PINR-LEI
265	L1	82	79.2981	223692	8649.49	PINR-LEI
265	L1	83	79.5363	221786	8600.33	PINR-LEI
265	L1	84	79.7746	218818	8644.35	PINR-LEI
265	L1	85	80.0128	218953	8757.61	PINR-LEI
265	L1	86	80.251	216406	8897.59	PINR-LEI
265	L1	87	80.4893	213023	9015.92	PINR-LEI
265	L1	88	80.7275	209762	9075.23	PINR-LEI
265	L1	89	80.9658	208510	9061.35	PINR-LEI
265	L1	90	81.204	205513	8982.31	PINR-LEI
265	L1	91	81.4423	204912	8858.58	PINR-LEI
265	L1	92	81.6805	201199	8713.96	PINR-LEI
265	L1	93	81.9188	199314	8573.91	PINR-LEI
265	L1	94	82.157	196877	8465.85	PINR-LEI
265	L1	95	82.3953	195199	8414.19	PINR-LEI
265	L1	96	82.6335	193614	8428.79	PINR-LEI
265	L1	97	82.8718	192450	8496.49	PINR-LEI
265	L1	98	83.11	187993	8586.56	PINR-LEI
265	L1	99	83.3483	187345	8667.83	PINR-LEI
265	L1	100	83.5865	183698	8725.69	PINR-LEI
265	L1	101	83.8247	182302	8765.38	PINR-LEI
265	L1	102	84.063	179152	8799.55	PINR-LEI
265	L1	103	84.3012	179672	8831.62	PINR-LEI
265	L1	104	84.5395	174997	8851.78	PINR-LEI
265	L1	105	84.7777	174133	8849.67	PINR-LEI
265	L1	106	85.016	169034	8836.37	PINR-LEI
265	L1	107	85.2542	169158	8857.9	PINR-LEI
265	L1	108	85.4925	167369	8995.45	PINR-LEI
265	L1	109	85.7307	164052	9361.56	PINR-LEI
265	L1	110	85.969	161953	10112.8	PINR-LEI
265	L1	111	86.2072	162066	10609	PINR-LEI
265	L1	112	86.4454	156593	11429.6	PINR-LEI
265	L1	113	86.6837	154253	12781	PINR-LEI
265	L1	114	86.9219	151698	14862.9	PINR-LEI
265	L1	115	87.1602	149092	17794	PINR-LEI
265	L1	116	87.3984	144255	21474.7	PINR-LEI
265	L1	117	87.6367	133209	25478.4	PINR-LEI
265	L1	118	87.8749	115239	29068	PINR-LEI
265	L1	119	88.1132	69243.3	31389.1	PINR-LEI
265	L1	120	88.3514	29249.4	31786.9	PINR-LEI
265	L1	121	88.5897	10205.5	30086.4	PINR-LEI
265	L1	122	88.8279	2310.93	26674.6	PINR-LEI
265	L1	123	89.0662	2013.94	22334.1	PINR-LEI
265	L1	124	89.3044	-249.158	17928.9	PINR-LEI
265	L1	125	89.5427	-954.673	14116	PINR-LEI
265	L1	126	89.7809	-1871.12	11210.7	PINR-LEI
265	L1	127	90.0191	-1620.48	7448.84	PINR-LEI
265	L1	128	90.2574	-301.305	3810.48	PINR-LEI
265	L1	129	90.4956	-3890.36	1685.67	PINR-LEI
265	L1	130	90.7339	-2809.33	538.856	PINR-LEI
265	L1	131	90.9721	644.707	12.5869	PINR-LEI
265	L1	132	91.2104	-1100.72	-113.019	PINR-LEI
265	L1	133	91.4486	-1215.45	7.58203	PINR-LEI
265	L1	134	91.6869	-1683.75	237.852	PINR-LEI
265	L1	135	91.9251	-1567.61	452.257	PINR-LEI
265	L1	136	92.1634	-2562.79	555.18	PINR-LEI
265	L1	137	92.4016	-2697.46	502.289	PINR-LEI
265	L1	138	92.6399	-3878.09	308.334	PINR-LEI
265	L1	139	92.8781	-3005.14	36.0176	PINR-LEI
265	L1	140	93.1163	-2471.57	-230.926	PINR-LEI
265	L1	141	93.3546	-1950.66	-420.4	PINR-LEI
265	L1	142	93.5928	-2584.13	-496.728	PINR-LEI
265	L1	143	93.8311	-2278.62	-467.509	PINR-LEI
265	L1	144	94.0693	-1940.78	-372.354	PINR-LEI
265	L1	145	94.3076	-2559.98	-262.079	PINR-LEI
265	L1	146	94.5458	-2649.1	-178.909	PINR-LEI
265	L1	147	94.7841	-3008.72	-144.664	PINR-LEI
266	L2	1	60.0001	458910	9224.56	PINR-LEI
266	L2	2	60.2383	457791	9667.26	PINR-LEI
266	L2	3	60.4766	454702	10119.1	PINR-LEI
266	L2	4	60.7148	453713	10506.9	PINR-LEI
266	L2	5	60.9531	452517	10763.6	PINR-LEI
266	L2	6	61.1913	446019	10861.7	PINR-LEI
266	L2	7	61.4296	444694	10834.5	PINR-LEI
266	L2	8	61.6678	442904	10770.1	PINR-LEI
266	L2	9	61.9061	437996	10776.4	PINR-LEI
266	L2	10	62.1443	435589	10915.9	PINR-LEI
266	L2	11	62.3826	436424	11033.2	PINR-LEI
266	L2	12	62.6208	434031	11188.4	PINR-LEI
266	L2	13	62.8591	427422	11344.8	PINR-LEI
266	L2	14	63.0973	425428	11467.7	PINR-LEI
266	L2	15	63.3355	422971	11535.9	PINR-LEI
266	L2	16	63.5738	419550	11546.6	PINR-LEI
266	L2	17	63.812	414380	11510.7	PINR-LEI
266	L2	18	64.0503	412732	11446.1	PINR-LEI
266	L2	19	64.2885	411096	11370	PINR-LEI
266	L2	20	64.5268	403816	11292.9	PINR-LEI
266	L2	21	64.765	405950	11216.5	PINR-LEI
266	L2	22	65.0033	401597	11138.7	PINR-LEI
266	L2	23	65.2415	397513	11060.7	PINR-LEI
266	L2	24	65.4798	394276	10992.8	PINR-LEI
266	L2	25	65.718	391895	10952.3	PINR-LEI
266	L2	26	65.9563	390837	10954.4	PINR-LEI
266	L2	27	66.1945	388227	11004.1	PINR-LEI
266	L2	28	66.4328	384760	11092.8	PINR-LEI
266	L2	29	66.671	380857	11202.4	PINR-LEI
266	L2	30	66.9092	378847	11311.2	PINR-LEI
266	L2	31	67.1475	378283	11399.8	PINR-LEI
266	L2	32	67.3857	372032	11454.6	PINR-LEI
266	L2	33	67.624	367716	11469.9	PINR-LEI
266	L2	34	67.8622	367748	11447.6	PINR-LEI
266	L2	35	68.1005	363793	11396.2	PINR-LEI
266	L2	36	68.3387	360129	11327.8	PINR-LEI
266	L2	37	68.577	356917	11257.1	PINR-LEI
266	L2	38	68.8152	353977	11197.9	PINR-LEI
266	L2	39	69.0535	352886	11159.8	PINR-LEI
266	L2	40	69.2917	349892	11145.7	PINR-LEI
266	L2	41	69.53	345899	11151.2	PINR-LEI
266	L2	42	69.7682	342974	11167.7	PINR-LEI
266	L2	43	70.0064	341237	11186.5	PINR-LEI
266	L2	44	70.2447	339426	11201.7	PINR-LEI
266	L2	45	70.4829	332887	11211	PINR-LEI
266	L2	46	70.7212	333410	11217.1	PINR-LEI
266	L2	47	70.9594	329275	11226	PINR-LEI
266	L2	48	71.1977	326080	11245	PINR-LEI
266	L2	49	71.4359	324102	11278.2	PINR-LEI
266	L2	50	71.6742	320835	11322.8	PINR-LEI
266	L2	51	71.9124	317390	11366	PINR-LEI
266	L2	52	72.1507	315492	11387.7	PINR-LEI
266	L2	53	72.3889	312646	11368.4	PINR-LEI
266	L2	54	72.6272	307122	11300.7	PINR-LEI
266	L2	55	72.8654	304829	11195.9	PINR-LEI
266	L2	56	73.1037	301790	11081.3	PINR-LEI
266	L2	57	73.3419	300146	10986.6	PINR-LEI
266	L2	58	73.5801	298940	10928.9	PINR-LEI
266	L2	59	73.8184	295423	10906.5	PINR-LEI
266	L2	60	74.0566	291778	10901.1	PINR-LEI
266	L2	61	74.2949	289999	10907.3	PINR-LEI
266	L2	62	74.5331	285758	10909.7	PINR-LEI
266	L2	63	74.7714	284732	10915.3	PINR-LEI
266	L2	64	75.0096	281425	10929.5	PINR-LEI
266	L2	65	75.2479	279902	10950.6	PINR-LEI
266	L2	66	75.4861	276635	10967.7	PINR-LEI
266	L2	67	75.7244	273422	10965.5	PINR-LEI
266	L2	68	75.9626	270403	10933.8	PINR-LEI
266	L2	69	76.2009	267992	10818.1	PINR-LEI
266	L2	70	76.4391	265460	10613.5	PINR-LEI
266	L2	71	76.6773	262759	10416.9	PINR-LEI
266	L2	72	76.9156	259775	10272.2	PINR-LEI
266	L2	73	77.1538	259366	10199.6	PINR-LEI
266	L2	74	77.3921	256462	10191	PINR-LEI
266	L2	75	77.6303	251274	10217	PINR-LEI
266	L2	76	77.8686	251546	10241.1	PINR-LEI
266	L2	77	78.1068	249185	10234.1	PINR-LEI
266	L2	78	78.3451	244019	10185.6	PINR-LEI
266	L2	79	78.5833	243760	10109.1	PINR-LEI
266	L2	80	78.8216	239720	10034.5	PINR-LEI
266	L2	81	79.0598	237377	9989.42	PINR-LEI
266	L2	82	79.2981	237029	9979.48	PINR-LEI
266	L2	83	79.5363	234089	9981.76	PINR-LEI
266	L2	84	79.7746	230610	9960.6	PINR-LEI
266	L2	85	80.0128	227692	9895.63	PINR-LEI
266	L2	86	80.251	224130	9799.99	PINR-LEI
266	L2	87	80.4893	224858	9715.08	PINR-LEI
266	L2	88	80.7275	221440	9685.2	PINR-LEI
266	L2	89	80.9658	218258	9730.43	PINR-LEI
266	L2	90	81.204	216966	9832.98	PINR-LEI
266	L2	91	81.4423	214481	9943.1	PINR-LEI
266	L2	92	81.6805	212197	9999.36	PINR-LEI
266	L2	93	81.9188	209561	9954.43	PINR-LEI
266	L2	94	82.157	205246	9794.09	PINR-LEI
266	L2	95	82.3953	203128	9539.68	PINR-LEI
266	L2	96	82.6335	202947	9234.61	PINR-LEI
266	L2	97	82.8718	200088	8926.46	PINR-LEI
266	L2	98	83.11	197302	8657.92	PINR-LEI
266	L2	99	83.3483	194356	8467.75	PINR-LEI
266	L2	100	83.5865	193292	8391.71	PINR-LEI
266	L2	101	83.8247	193123	8453.64	PINR-LEI
266	L2	102	84.063	188627	8649.69	PINR-LEI
266	L2	103	84.3012	188951	8938.86	PINR-LEI
266	L2	104	84.5395	185086	9251.39	PINR-LEI
266	L2	105	84.7777	183166	9514.16	PINR-LEI
266	L2	106	85.016	180501	9682.88	PINR-LEI
266	L2	107	85.2542	177396	9768.74	PINR-LEI
266	L2	108	85.4925	174590	9850.85	PINR-LEI
266	L2	109	85.7307	172758	10077.8	PINR-LEI
266	L2	110	85.969	171816	10670.4	PINR-LEI
266	L2	111	86.2072	168564	11288.3	PINR-LEI
266	L2	112	86.4454	165401	12164.2	PINR-LEI
266	L2	113	86.6837	164199	13646.5	PINR-LEI
266	L2	114	86.9219	162395	15944.9	PINR-LEI
266	L2	115	87.1602	156630	19192.2	PINR-LEI
266	L2	116	87.3984	150868	23308.8	PINR-LEI
266	L2	117	87.6367	141515	27877.6	PINR-LEI
266	L2	118	87.8749	125264	32127.9	PINR-LEI
266	L2	119	88.1132	84274.4	35105.2	PINR-LEI
266	L2	120	88.3514	39687.4	36000.5	PINR-LEI
266	L2	121	88.5897	14360.2	34487.6	PINR-LEI
266	L2	122	88.8279	4157.19	30876.7	PINR-LEI
266	L2	123	89.0662	3619.29	25989.3	PINR-LEI
266	L2	124	89.3044	873.727	20826.8	PINR-LEI
266	L2	125	89.5427	1221.57	16221.4	PINR-LEI
266	L2	126	89.7809	-225.171	12634.6	PINR-LEI
266	L2	127	90.0191	408.483	8870.23	PINR-LEI
266	L2	128	90.2574	-696.423	4709.49	PINR-LEI
266	L2	129	90.4956	420.24	2390.34	PINR-LEI
266	L2	130	90.7339	686.557	1244.08	PINR-LEI
266	L2	131	90.9721	-600.936	760.551	PINR-LEI
266	L2	132	91.2104	-570.635	601.959	PINR-LEI
266	L2	133	91.4486	-1059.91	570.127	PINR-LEI
266	L2	134	91.6869	-696.899	565.829	PINR-LEI
266	L2	135	91.9251	-1921.84	551.512	PINR-LEI
266	L2	136	92.1634	-742.373	518.581	PINR-LEI
266	L2	137	92.4016	-2514.86	462.416	PINR-LEI
266	L2	138	92.6399	-297.575	370.701	PINR-LEI
266	L2	139	92.8781	-3805.47	227.471	PINR-LEI
266	L2	140	93.1163	-1777.51	27.2471	PINR-LEI
266	L2	141	93.3546	-2610.14	-213.134	PINR-LEI
266	L2	142	93.5928	-2294.76	-456.259	PINR-LEI
266	L2	143	93.8311	-1248.51	-660.724	PINR-LEI
266	L2	144	94.0693	-1917.52	-802.09	PINR-LEI
266	L2	145	94.3076	-527.538	-884.036	PINR-LEI
266	L2	146	94.5458	-2901.7	-932.913	PINR-LEI
266	L2	147	94.7841	-773.409	-981.01	PINR-LEI
267	L3	1	60.0001	500596	11035.1	PINR-LEI
267	L3	2	60.2383	497817	11175.4	PINR-LEI
267	L3	3	60.4766	494864	11333.7	PINR-LEI
267	L3	4	60.7148	491008	11520.9	PINR-LEI
267	L3	5	60.9531	490834	11736.7	PINR-LEI
267	L3	6	61.1913	489854	11947.1	PINR-LEI
267	L3	7	61.4296	484891	12018.1	PINR-LEI
267	L3	8	61.6678	479208	12075.8	PINR-LEI
267	L3	9	61.9061	478572	12118.3	PINR-LEI
267	L3	10	62.1443	475803	12148.5	PINR-LEI
267	L3	11	62.3826	472307	12170.7	PINR-LEI
267	L3	12	62.6208	467990	12189.6	PINR-LEI
267	L3	13	62.8591	465913	12210	PINR-LEI
267	L3	14	63.0973	460474	12235.8	PINR-LEI
267	L3	15	63.3355	460728	12267.8	PINR-LEI
267	L3	16	63.5738	456529	12302.6	PINR-LEI
267	L3	17	63.812	450823	12333.9	PINR-LEI
267	L3	18	64.0503	449030	12355.5	PINR-LEI
267	L3	19	64.2885	447895	12365.2	PINR-LEI
267	L3	20	64.5268	441621	12366.1	PINR-LEI
267	L3	21	64.765	437760	12364.8	PINR-LEI
267	L3	22	65.0033	437130	12366.7	PINR-LEI
267	L3	23	65.2415	433097	12371.4	PINR-LEI
267	L3	24	65.4798	428739	12371	PINR-LEI
267	L3	25	65.718	427937	12354.9	PINR-LEI
267	L3	26	65.9563	421947	12318	PINR-LEI
267	L3	27	66.1945	417428	12266.6	PINR-LEI
267	L3	28	66.4328	416774	12216.4	PINR-LEI
267	L3	29	66.671	412357	12182.9	PINR-LEI
267	L3	30	66.9092	411395	12173.5	PINR-LEI
267	L3	31	67.1475	407077	12184.5	PINR-LEI
267	L3	32	67.3857	403425	12206.5	PINR-LEI
267	L3	33	67.624	399630	12231.1	PINR-LEI
267	L3	34	67.8622	398173	12253.6	PINR-LEI
267	L3	35	68.1005	395248	12272	PINR-LEI
267	L3	36	68.3387	389277	12284	PINR-LEI
267	L3	37	68.577	388526	12285	PINR-LEI
267	L3	38	68.8152	385037	12270.8	PINR-LEI
267	L3	39	69.0535	381391	12240.5	PINR-LEI
267	L3	40	69.2917	377092	12199.5	PINR-LEI
267	L3	41	69.53	374960	12158.2	PINR-LEI
267	L3	42	69.7682	371775	12126.9	PINR-LEI
267	L3	43	70.0064	369277	12110.6	PINR-LEI
267	L3	44	70.2447	366662	12106.3	PINR-LEI
267	L3	45	70.4829	363177	12108.1	PINR-LEI
267	L3	46	70.7212	359043	12112.8	PINR-LEI
267	L3	47	70.9594	356558	12124.1	PINR-LEI
267	L3	48	71.1977	353413	12147.8	PINR-LEI
267	L3	49	71.4359	350551	12184.5	PINR-LEI
267	L3	50	71.6742	350285	12224.6	PINR-LEI
267	L3	51	71.9124	342414	12251.8	PINR-LEI
267	L3	52	72.1507	340776	12252	PINR-LEI
267	L3	53	72.3889	337675	12220.7	PINR-LEI
267	L3	54	72.6272	333395	12163.9	PINR-LEI
267	L3	55	72.8654	331834	12093.7	PINR-LEI
267	L3	56	73.1037	329057	12023.4	PINR-LEI
267	L3	57	73.3419	325839	11966.2	PINR-LEI
267	L3	58	73.5801	320262	11924.1	PINR-LEI
267	L3	59	73.8184	319421	11922	PINR-LEI
267	L3	60	74.0566	319428	11959.7	PINR-LEI
267	L3	61	74.2949	313973	11996	PINR-LEI
267	L3	62	74.5331	310266	12019.1	PINR-LEI
267	L3	63	74.7714	306838	12013.2	PINR-LEI
267	L3	64	75.0096	304769	11979	PINR-LEI
267	L3	65	75.2479	299744	11919.4	PINR-LEI
267	L3	66	75.4861	299776	11804.7	PINR-LEI
267	L3	67	75.7244	296840	11742.8	PINR-LEI
267	L3	68	75.9626	292604	11721.9	PINR-LEI
267	L3	69	76.2009	290445	11701	PINR-LEI
267	L3	70	76.4391	287985	11642.5	PINR-LEI
267	L3	71	76.6773	283241	11539.9	PINR-LEI
267	L3	72	76.9156	281272	11422.4	PINR-LEI
267	L3	73	77.1538	277615	11333.2	PINR-LEI
267	L3	74	77.3921	276907	11295.1	PINR-LEI
267	L3	75	77.6303	275139	11290.2	PINR-LEI
267	L3	76	77.8686	269517	11269.1	PINR-LEI
267	L3	77	78.1068	266549	11182.2	PINR-LEI
267	L3	78	78.3451	265310	11013.2	PINR-LEI
267	L3	79	78.5833	260871	10790.5	PINR-LEI
267	L3	80	78.8216	258502	10570.5	PINR-LEI
267	L3	81	79.0598	256896	10405.3	PINR-LEI
267	L3	82	79.2981	255051	10314.3	PINR-LEI
267	L3	83	79.5363	251736	10277.2	PINR-LEI
267	L3	84	79.7746	248674	10249.1	PINR-LEI
267	L3	85	80.0128	246814	10188.3	PINR-LEI
267	L3	86	80.251	243202	10081.1	PINR-LEI
267	L3	87	80.4893	241265	9950.95	PINR-LEI
267	L3	88	80.7275	238566	9847.81	PINR-LEI
267	L3	89	80.9658	235644	9821.62	PINR-LEI
267	L3	90	81.204	235423	9893.49	PINR-LEI
267	L3	91	81.4423	231970	10038.8	PINR-LEI
267	L3	92	81.6805	230222	10193.7	PINR-LEI
267	L3	93	81.9188	226666	10282.6	PINR-LEI
267	L3	94	82.157	221907	10252.6	PINR-LEI
267	L3	95	82.3953	223448	10098	PINR-LEI
267	L3	96	82.6335	216949	9861.18	PINR-LEI
267	L3	97	82.8718	215384	9613.28	PINR-LEI
267	L3	98	83.11	215046	9422.56	PINR-LEI
267	L3	99	83.3483	211332	9327.94	PINR-LEI
267	L3	100	83.5865	210846	9330.41	PINR-LEI
267	L3	101	83.8247	206934	9405.93	PINR-LEI
267	L3	102	84.063	203874	9528.73	PINR-LEI
267	L3	103	84.3012	202710	9686.29	PINR-LEI
267	L3	104	84.5395	199118	9876.95	PINR-LEI
267	L3	105	84.7777	199761	10096.8	PINR-LEI
267	L3	106	85.016	194094	10334	PINR-LEI
267	L3	107	85.2542	192636	10581.9	PINR-LEI
267	L3	108	85.4925	189751	10868	PINR-LEI
267	L3	109	85.7307	185638	11287.7	PINR-LEI
267	L3	110	85.969	184468	11971.9	PINR-LEI
267	L3	111	86.2072	182466	12450.9	PINR-LEI
267	L3	112	86.4454	177372	13320.4	PINR-LEI
267	L3	113	86.6837	177090	14802	PINR-LEI
267	L3	114	86.9219	172255	17134.2	PINR-LEI
267	L3	115	87.1602	168632	20475.3	PINR-LEI
267	L3	116	87.3984	161810	24754.3	PINR-LEI
267	L3	117	87.6367	154433	29537.2	PINR-LEI
267	L3	118	87.8749	130493	34014.4	PINR-LEI
267	L3	119	88.1132	87690.1	37185.8	PINR-LEI
267	L3	120	88.3514	39417.1	38206.7	PINR-LEI
267	L3	121	88.5897	9417.16	36734.9	PINR-LEI
267	L3	122	88.8279	-1092.13	33082.9	PINR-LEI
267	L3	123	89.0662	-2728.96	28085.2	PINR-LEI
267	L3	124	89.3044	-7800.13	22763.1	PINR-LEI
267	L3	125	89.5427	-7177.75	17970.9	PINR-LEI
267	L3	126	89.7809	-9735.78	14190.8	PINR-LEI
267	L3	127	90.0191	-6211.35	10720.7	PINR-LEI
267	L3	128	90.2574	-9497.91	5702.15	PINR-LEI
267	L3	129	90.4956	-9511.64	2703	PINR-LEI
267	L3	130	90.7339	-10563	1007.23	PINR-LEI
267	L3	131	90.9721	-7356.52	101.892	PINR-LEI
267	L3	132	91.2104	-8792.41	-321.063	PINR-LEI
267	L3	133	91.4486	-9381.3	-436.582	PINR-LEI
267	L3	134	91.6869	-7469.85	-360.245	PINR-LEI
267	L3	135	91.9251	-8638.83	-187.425	PINR-LEI
267	L3	136	92.1634	-9747.85	2.37988	PINR-LEI
267	L3	137	92.4016	-10134.2	155.367	PINR-LEI
267	L3	138	92.6399	-8871.8	246.604	PINR-LEI
267	L3	139	92.8781	-10278.3	269.806	PINR-LEI
267	L3	140	93.1163	-10245.5	222.839	PINR-LEI
267	L3	141	93.3546	-9909.75	103.183	PINR-LEI
267	L3	142	93.5928	-11599.8	-81.8604	PINR-LEI
267	L3	143	93.8311	-11611.9	-301.006	PINR-LEI
267	L3	144	94.0693	-9904.29	-498.332	PINR-LEI
267	L3	145	94.3076	-10337.2	-613.751	PINR-LEI
267	L3	146	94.5458	-9360.35	-613.366	PINR-LEI
267	L3	147	94.7841	-10168.1	-507.955	PINR-LEI
268	L4	1	60.0001	531464	12218.7	PINR-LEI
268	L4	2	60.2383	529871	12468	PINR-LEI
268	L4	3	60.4766	527345	12665.4	PINR-LEI
268	L4	4	60.7148	522374	12733.3	PINR-LEI
268	L4	5	60.9531	522429	12787.3	PINR-LEI
268	L4	6	61.1913	517788	12829.2	PINR-LEI
268	L4	7	61.4296	513000	12865.1	PINR-LEI
268	L4	8	61.6678	513100	12902.3	PINR-LEI
268	L4	9	61.9061	506842	12945.4	PINR-LEI
268	L4	10	62.1443	504254	12994.3	PINR-LEI
268	L4	11	62.3826	501259	13043.2	PINR-LEI
268	L4	12	62.6208	498579	13084.9	PINR-LEI
268	L4	13	62.8591	494008	13115.4	PINR-LEI
268	L4	14	63.0973	488757	13138	PINR-LEI
268	L4	15	63.3355	487071	13161.7	PINR-LEI
268	L4	16	63.5738	482657	13194.4	PINR-LEI
268	L4	17	63.812	480926	13236	PINR-LEI
268	L4	18	64.0503	475635	13277	PINR-LEI
268	L4	19	64.2885	473919	13303.6	PINR-LEI
268	L4	20	64.5268	466968	13304.4	PINR-LEI
268	L4	21	64.765	464829	13274.7	PINR-LEI
268	L4	22	65.0033	460925	13217.1	PINR-LEI
268	L4	23	65.2415	459843	13140.5	PINR-LEI
268	L4	24	65.4798	452790	13059.7	PINR-LEI
268	L4	25	65.718	449109	12994.1	PINR-LEI
268	L4	26	65.9563	447110	12961.7	PINR-LEI
268	L4	27	66.1945	445570	12969.8	PINR-LEI
268	L4	28	66.4328	440923	13010.1	PINR-LEI
268	L4	29	66.671	438183	13062.8	PINR-LEI
268	L4	30	66.9092	433871	13108	PINR-LEI
268	L4	31	67.1475	428282	13136.6	PINR-LEI
268	L4	32	67.3857	427068	13152.8	PINR-LEI
268	L4	33	67.624	424381	13167.7	PINR-LEI
268	L4	34	67.8622	419219	13190.2	PINR-LEI
268	L4	35	68.1005	416085	13220	PINR-LEI
268	L4	36	68.3387	413391	13248.2	PINR-LEI
268	L4	37	68.577	409454	13262.8	PINR-LEI
268	L4	38	68.8152	406159	13256.2	PINR-LEI
268	L4	39	69.0535	399715	13229.4	PINR-LEI
268	L4	40	69.2917	398203	13190.3	PINR-LEI
268	L4	41	69.53	395618	13146.7	PINR-LEI
268	L4	42	69.7682	391141	13100.5	PINR-LEI
268	L4	43	70.0064	388982	13048	PINR-LEI
268	L4	44	70.2447	383879	12987.7	PINR-LEI
268	L4	45	70.4829	379780	12927.4	PINR-LEI
268	L4	46	70.7212	377967	12884.4	PINR-LEI
268	L4	47	70.9594	374927	12876.8	PINR-LEI
268	L4	48	71.1977	371739	12911.1	PINR-LEI
268	L4	49	71.4359	369450	12975.2	PINR-LEI
268	L4	50	71.6742	366526	13042.9	PINR-LEI
268	L4	51	71.9124	359299	13086.6	PINR-LEI
268	L4	52	72.1507	358599	13090.7	PINR-LEI
268	L4	53	72.3889	352683	13057.3	PINR-LEI
268	L4	54	72.6272	351154	13001.8	PINR-LEI
268	L4	55	72.8654	346832	12941.6	PINR-LEI
268	L4	56	73.1037	344428	12886	PINR-LEI
268	L4	57	73.3419	342546	12833.8	PINR-LEI
268	L4	58	73.5801	336978	12778.9	PINR-LEI
268	L4	59	73.8184	333675	12718.8	PINR-LEI
268	L4	60	74.0566	331057	12660.1	PINR-LEI
268	L4	61	74.2949	327751	12557.1	PINR-LEI
268	L4	62	74.5331	326625	12498.6	PINR-LEI
268	L4	63	74.7714	321165	12523.2	PINR-LEI
268	L4	64	75.0096	320255	12594.2	PINR-LEI
268	L4	65	75.2479	317225	12646.1	PINR-LEI
268	L4	66	75.4861	312445	12644.3	PINR-LEI
268	L4	67	75.7244	308490	12561.4	PINR-LEI
268	L4	68	75.9626	306396	12421.5	PINR-LEI
268	L4	69	76.2009	304034	12272.3	PINR-LEI
268	L4	70	76.4391	301940	12153.4	PINR-LEI
268	L4	71	76.6773	297333	12080.5	PINR-LEI
268	L4	72	76.9156	294615	12043.9	PINR-LEI
268	L4	73	77.1538	292928	12018.6	PINR-LEI
268	L4	74	77.3921	288604	11976.7	PINR-LEI
268	L4	75	77.6303	286154	11897.8	PINR-LEI
268	L4	76	77.8686	282732	11776.9	PINR-LEI
268	L4	77	78.1068	280870	11632	PINR-LEI
268	L4	78	78.3451	276322	11504.5	PINR-LEI
268	L4	79	78.5833	274046	11444.6	PINR-LEI
268	L4	80	78.8216	271944	11483.6	PINR-LEI
268	L4	81	79.0598	269900	11606.5	PINR-LEI
268	L4	82	79.2981	267298	11746.6	PINR-LEI
268	L4	83	79.5363	264275	11813.6	PINR-LEI
268	L4	84	79.7746	258145	11742.9	PINR-LEI
268	L4	85	80.0128	255996	11533.5	PINR-LEI
268	L4	86	80.251	253918	11249.3	PINR-LEI
268	L4	87	80.4893	252250	10984.1	PINR-LEI
268	L4	88	80.7275	249062	10814.5	PINR-LEI
268	L4	89	80.9658	246621	10769.3	PINR-LEI
268	L4	90	81.204	244072	10825.8	PINR-LEI
268	L4	91	81.4423	241107	10928	PINR-LEI
268	L4	92	81.6805	239969	11012	PINR-LEI
268	L4	93	81.9188	235484	11029.9	PINR-LEI
268	L4	94	82.157	231366	10964.7	PINR-LEI
268	L4	95	82.3953	231421	10832.8	PINR-LEI
268	L4	96	82.6335	227132	10673.9	PINR-LEI
268	L4	97	82.8718	224526	10534.7	PINR-LEI
268	L4	98	83.11	223616	10452.7	PINR-LEI
268	L4	99	83.3483	218794	10444.6	PINR-LEI
268	L4	100	83.5865	217896	10500.5	PINR-LEI
268	L4	101	83.8247	215878	10587.2	PINR-LEI
268	L4	102	84.063	212289	10660.4	PINR-LEI
268	L4	103	84.3012	208927	10684.7	PINR-LEI
268	L4	104	84.5395	206042	10648.5	PINR-LEI
268	L4	105	84.7777	204447	10568.1	PINR-LEI
268	L4	106	85.016	201584	10479.1	PINR-LEI
268	L4	107	85.2542	199170	10429.6	PINR-LEI
268	L4	108	85.4925	196904	10483.1	PINR-LEI
268	L4	109	85.7307	193171	10738.4	PINR-LEI
268	L4	110	85.969	190816	11359	PINR-LEI
268	L4	111	86.2072	190297	12611.7	PINR-LEI
268	L4	112	86.4454	186341	13365.2	PINR-LEI
268	L4	113	86.6837	183812	14615.5	PINR-LEI
268	L4	114	86.9219	180706	16604.3	PINR-LEI
268	L4	115	87.1602	176033	19515.2	PINR-LEI
268	L4	116	87.3984	171525	23365.5	PINR-LEI
268	L4	117	87.6367	161113	27859.9	PINR-LEI
268	L4	118	87.8749	147396	32326.5	PINR-LEI
268	L4	119	88.1132	107800	35827.4	PINR-LEI
268	L4	120	88.3514	55145.3	37457	PINR-LEI
268	L4	121	88.5897	15150.1	36704.5	PINR-LEI
268	L4	122	88.8279	-390.956	33683.6	PINR-LEI
268	L4	123	89.0662	-1263.27	29092.6	PINR-LEI
268	L4	124	89.3044	-3583.5	23926	PINR-LEI
268	L4	125	89.5427	-6007.21	19106.2	PINR-LEI
268	L4	126	89.7809	-5962.48	15221.5	PINR-LEI
268	L4	127	90.0191	-4893.67	12072.8	PINR-LEI
268	L4	128	90.2574	-5274.75	6584.94	PINR-LEI
268	L4	129	90.4956	-6444.43	3456.98	PINR-LEI
268	L4	130	90.7339	-6212.08	1830.52	PINR-LEI
268	L4	131	90.9721	-6439.61	1031.5	PINR-LEI
268	L4	132	91.2104	-7233.41	630.379	PINR-LEI
268	L4	133	91.4486	-7106.9	404.573	PINR-LEI
268	L4	134	91.6869	-6943.66	265.605	PINR-LEI
268	L4	135	91.9251	-6780.9	188.852	PINR-LEI
268	L4	136	92.1634	-7224.89	163.485	PINR-LEI
268	L4	137	92.4016	-7131.56	168.583	PINR-LEI
268	L4	138	92.6399	-6878.26	173.213	PINR-LEI
268	L4	139	92.8781	-8940.72	150.62	PINR-LEI
268	L4	140	93.1163	-7859.75	91.7549	PINR-LEI
268	L4	141	93.3546	-7864.3	6.47266	PINR-LEI
268	L4	142	93.5928	-6620.33	-87.9697	PINR-LEI
268	L4	143	93.8311	-9392.63	-180.506	PINR-LEI
268	L4	144	94.0693	-7448.27	-270.613	PINR-LEI
268	L4	145	94.3076	-8020.92	-362.07	PINR-LEI
268	L4	146	94.5458	-8760.91	-454.601	PINR-LEI
268	L4	147	94.7841	-7108.93	-542.037	PINR-LEI
269	L5	1	60.0001	545831	12738.8	PINR-LEI
269	L5	2	60.2383	540248	12913.3	PINR-LEI
269	L5	3	60.4766	540621	13019.4	PINR-LEI
269	L5	4	60.7148	537090	13101.3	PINR-LEI
269	L5	5	60.9531	533158	13193	PINR-LEI
269	L5	6	61.1913	532322	13285	PINR-LEI
269	L5	7	61.4296	527476	13363.4	PINR-LEI
269	L5	8	61.6678	522606	13413	PINR-LEI
269	L5	9	61.9061	520818	13422.8	PINR-LEI
269	L5	10	62.1443	516711	13391.4	PINR-LEI
269	L5	11	62.3826	511490	13330.5	PINR-LEI
269	L5	12	62.6208	507729	13263.9	PINR-LEI
269	L5	13	62.8591	506024	13219.2	PINR-LEI
269	L5	14	63.0973	501557	13216.2	PINR-LEI
269	L5	15	63.3355	498162	13257.4	PINR-LEI
269	L5	16	63.5738	497633	13325.4	PINR-LEI
269	L5	17	63.812	491629	13392.3	PINR-LEI
269	L5	18	64.0503	489668	13434	PINR-LEI
269	L5	19	64.2885	481818	13441	PINR-LEI
269	L5	20	64.5268	479450	13419.4	PINR-LEI
269	L5	21	64.765	478864	13381.7	PINR-LEI
269	L5	22	65.0033	474639	13338.4	PINR-LEI
269	L5	23	65.2415	469560	13294.8	PINR-LEI
269	L5	24	65.4798	466660	13256.1	PINR-LEI
269	L5	25	65.718	461780	13231.2	PINR-LEI
269	L5	26	65.9563	460524	13231.5	PINR-LEI
269	L5	27	66.1945	456951	13264.5	PINR-LEI
269	L5	28	66.4328	453445	13327.6	PINR-LEI
269	L5	29	66.671	448640	13406.8	PINR-LEI
269	L5	30	66.9092	447223	13481.5	PINR-LEI
269	L5	31	67.1475	443137	13532	PINR-LEI
269	L5	32	67.3857	438141	13548.1	PINR-LEI
269	L5	33	67.624	432786	13532	PINR-LEI
269	L5	34	67.8622	431816	13495.6	PINR-LEI
269	L5	35	68.1005	427969	13453.4	PINR-LEI
269	L5	36	68.3387	424033	13415.5	PINR-LEI
269	L5	37	68.577	420537	13385.1	PINR-LEI
269	L5	38	68.8152	416475	13361.5	PINR-LEI
269	L5	39	69.0535	414146	13343.3	PINR-LEI
269	L5	40	69.2917	410202	13330.8	PINR-LEI
269	L5	41	69.53	405828	13326.2	PINR-LEI
269	L5	42	69.7682	403515	13330.7	PINR-LEI
269	L5	43	70.0064	400444	13342.8	PINR-LEI
269	L5	44	70.2447	395699	13357.4	PINR-LEI
269	L5	45	70.4829	393654	13366.5	PINR-LEI
269	L5	46	70.7212	389319	13363.3	PINR-LEI
269	L5	47	70.9594	385748	13345.4	PINR-LEI
269	L5	48	71.1977	381656	13317.5	PINR-LEI
269	L5	49	71.4359	379430	13289.9	PINR-LEI
269	L5	50	71.6742	374308	13273.6	PINR-LEI
269	L5	51	71.9124	372848	13273.9	PINR-LEI
269	L5	52	72.1507	368777	13286.6	PINR-LEI
269	L5	53	72.3889	365224	13298.6	PINR-LEI
269	L5	54	72.6272	362598	13293.6	PINR-LEI
269	L5	55	72.8654	357456	13261	PINR-LEI
269	L5	56	73.1037	353561	13200.3	PINR-LEI
269	L5	57	73.3419	351232	13121	PINR-LEI
269	L5	58	73.5801	348556	13036	PINR-LEI
269	L5	59	73.8184	345086	12926.4	PINR-LEI
269	L5	60	74.0566	340945	12691.3	PINR-LEI
269	L5	61	74.2949	339533	12491.1	PINR-LEI
269	L5	62	74.5331	334958	12330.6	PINR-LEI
269	L5	63	74.7714	332611	12223.4	PINR-LEI
269	L5	64	75.0096	329511	12189.3	PINR-LEI
269	L5	65	75.2479	327280	12242.8	PINR-LEI
269	L5	66	75.4861	323983	12382.1	PINR-LEI
269	L5	67	75.7244	321305	12582.3	PINR-LEI
269	L5	68	75.9626	317548	12798.3	PINR-LEI
269	L5	69	76.2009	315525	12969.9	PINR-LEI
269	L5	70	76.4391	310904	12994.4	PINR-LEI
269	L5	71	76.6773	308711	12981.6	PINR-LEI
269	L5	72	76.9156	304007	12852	PINR-LEI
269	L5	73	77.1538	301172	12621.8	PINR-LEI
269	L5	74	77.3921	297144	12392.6	PINR-LEI
269	L5	75	77.6303	296841	12227.6	PINR-LEI
269	L5	76	77.8686	292462	12149.8	PINR-LEI
269	L5	77	78.1068	290318	12131.6	PINR-LEI
269	L5	78	78.3451	287797	12111.3	PINR-LEI
269	L5	79	78.5833	282830	12029.4	PINR-LEI
269	L5	80	78.8216	278755	11858.2	PINR-LEI
269	L5	81	79.0598	278321	11610.3	PINR-LEI
269	L5	82	79.2981	274898	11324.8	PINR-LEI
269	L5	83	79.5363	272003	11047.5	PINR-LEI
269	L5	84	79.7746	268538	10817.9	PINR-LEI
269	L5	85	80.0128	267139	10664	PINR-LEI
269	L5	86	80.251	263729	10597.8	PINR-LEI
269	L5	87	80.4893	261761	10609	PINR-LEI
269	L5	88	80.7275	260430	10665.6	PINR-LEI
269	L5	89	80.9658	255527	10726.4	PINR-LEI
269	L5	90	81.204	253973	10762.8	PINR-LEI
269	L5	91	81.4423	249503	10774.1	PINR-LEI
269	L5	92	81.6805	248014	10784.3	PINR-LEI
269	L5	93	81.9188	247282	10820.8	PINR-LEI
269	L5	94	82.157	242534	10891.6	PINR-LEI
269	L5	95	82.3953	240714	10977.4	PINR-LEI
269	L5	96	82.6335	237870	11039.8	PINR-LEI
269	L5	97	82.8718	234004	11041.2	PINR-LEI
269	L5	98	83.11	232558	10962.9	PINR-LEI
269	L5	99	83.3483	228772	10813.7	PINR-LEI
269	L5	100	83.5865	225925	10628.7	PINR-LEI
269	L5	101	83.8247	223094	10456	PINR-LEI
269	L5	102	84.063	222124	10338.1	PINR-LEI
269	L5	103	84.3012	218917	10296.8	PINR-LEI
269	L5	104	84.5395	217095	10330.7	PINR-LEI
269	L5	105	84.7777	213583	10427.2	PINR-LEI
269	L5	106	85.016	210296	10578.9	PINR-LEI
269	L5	107	85.2542	210079	10794.7	PINR-LEI
269	L5	108	85.4925	204395	11102.8	PINR-LEI
269	L5	109	85.7307	204453	11559.3	PINR-LEI
269	L5	110	85.969	201417	12279.6	PINR-LEI
269	L5	111	86.2072	196053	13127	PINR-LEI
269	L5	112	86.4454	192873	13766.4	PINR-LEI
269	L5	113	86.6837	193123	14866.1	PINR-LEI
269	L5	114	86.9219	188558	16653.7	PINR-LEI
269	L5	115	87.1602	184650	19324.9	PINR-LEI
269	L5	116	87.3984	178426	22918.6	PINR-LEI
269	L5	117	87.6367	169816	27180.2	PINR-LEI
269	L5	118	87.8749	156542	31495.2	PINR-LEI
269	L5	119	88.1132	119665	34983.8	PINR-LEI
269	L5	120	88.3514	67686.1	36771.1	PINR-LEI
269	L5	121	88.5897	27699.2	36328.1	PINR-LEI
269	L5	122	88.8279	10178.8	33702.6	PINR-LEI
269	L5	123	89.0662	6552.15	29502.4	PINR-LEI
269	L5	124	89.3044	3993.87	24640	PINR-LEI
269	L5	125	89.5427	2271.9	19988.6	PINR-LEI
269	L5	126	89.7809	615.095	16129.1	PINR-LEI
269	L5	127	90.0191	-1058.45	13278.6	PINR-LEI
269	L5	128	90.2574	-356.811	7672.91	PINR-LEI
269	L5	129	90.4956	1357.65	3805.57	PINR-LEI
269	L5	130	90.7339	-143.343	1639.67	PINR-LEI
269	L5	131	90.9721	-78.3714	547.897	PINR-LEI
269	L5	132	91.2104	-545.792	85.2119	PINR-LEI
269	L5	133	91.4486	357.173	-37.751	PINR-LEI
269	L5	134	91.6869	-99.282	-4.02832	PINR-LEI
269	L5	135	91.9251	-284.136	68.0068	PINR-LEI
269	L5	136	92.1634	-1677.67	102.556	PINR-LEI
269	L5	137	92.4016	-1240.32	62.2168	PINR-LEI
269	L5	138	92.6399	-1780.38	-49.7432	PINR-LEI
269	L5	139	92.8781	-1393.81	-193.925	PINR-LEI
269	L5	140	93.1163	-1751.92	-312.441	PINR-LEI
269	L5	141	93.3546	-1919.83	-355.809	PINR-LEI
269	L5	142	93.5928	-39.1839	-307.612	PINR-LEI
269	L5	143	93.8311	-1685.49	-193.667	PINR-LEI
269	L5	144	94.0693	-2076.23	-68.542	PINR-LEI
269	L5	145	94.3076	-3670.26	14.2266	PINR-LEI
269	L5	146	94.5458	-2035.19	29.8691	PINR-LEI
269	L5	147	94.7841	-2427.11	-9.7666	PINR-LEI
270	L6	1	60.0001	600539	13631.9	PINR-LEI
270	L6	2	60.2383	599693	13740.5	PINR-LEI
270	L6	3	60.4766	594327	13905.2	PINR-LEI
270	L6	4	60.7148	592925	14144.8	PINR-LEI
270	L6	5	60.9531	591123	14365.5	PINR-LEI
270	L6	6	61.1913	586143	14498.4	PINR-LEI
270	L6	7	61.4296	584255	14636.1	PINR-LEI
270	L6	8	61.6678	578221	14763.2	PINR-LEI
270	L6	9	61.9061	574223	14866.7	PINR-LEI
270	L6	10	62.1443	571659	14936.5	PINR-LEI
270	L6	11	62.3826	566946	14965.4	PINR-LEI
270	L6	12	62.6208	562640	14950.8	PINR-LEI
270	L6	13	62.8591	557585	14898.2	PINR-LEI
270	L6	14	63.0973	554065	14823.5	PINR-LEI
270	L6	15	63.3355	549514	14749.1	PINR-LEI
270	L6	16	63.5738	545813	14696.7	PINR-LEI
270	L6	17	63.812	543477	14678.8	PINR-LEI
270	L6	18	64.0503	538250	14694.7	PINR-LEI
270	L6	19	64.2885	536295	14732.5	PINR-LEI
270	L6	20	64.5268	530249	14775.5	PINR-LEI
270	L6	21	64.765	527647	14808.9	PINR-LEI
270	L6	22	65.0033	522876	14825.2	PINR-LEI
270	L6	23	65.2415	520801	14825.2	PINR-LEI
270	L6	24	65.4798	513006	14816.4	PINR-LEI
270	L6	25	65.718	510900	14809.6	PINR-LEI
270	L6	26	65.9563	510211	14815.6	PINR-LEI
270	L6	27	66.1945	501510	14843.3	PINR-LEI
270	L6	28	66.4328	499500	14897	PINR-LEI
270	L6	29	66.671	494284	14973.4	PINR-LEI
270	L6	30	66.9092	493527	15058.1	PINR-LEI
270	L6	31	67.1475	489568	15128.5	PINR-LEI
270	L6	32	67.3857	481578	15162.1	PINR-LEI
270	L6	33	67.624	477091	15148.6	PINR-LEI
270	L6	34	67.8622	476022	15095.5	PINR-LEI
270	L6	35	68.1005	470091	15025.1	PINR-LEI
270	L6	36	68.3387	466627	14965.3	PINR-LEI
270	L6	37	68.577	462148	14936.8	PINR-LEI
270	L6	38	68.8152	458335	14943.9	PINR-LEI
270	L6	39	69.0535	457010	14971.3	PINR-LEI
270	L6	40	69.2917	451781	14990	PINR-LEI
270	L6	41	69.53	446612	14971.9	PINR-LEI
270	L6	42	69.7682	440684	14905.5	PINR-LEI
270	L6	43	70.0064	438654	14803.1	PINR-LEI
270	L6	44	70.2447	434266	14695	PINR-LEI
270	L6	45	70.4829	432005	14614.9	PINR-LEI
270	L6	46	70.7212	427263	14584.8	PINR-LEI
270	L6	47	70.9594	425442	14606.1	PINR-LEI
270	L6	48	71.1977	418920	14661	PINR-LEI
270	L6	49	71.4359	418907	14719.8	PINR-LEI
270	L6	50	71.6742	412437	14753.4	PINR-LEI
270	L6	51	71.9124	407884	14745.2	PINR-LEI
270	L6	52	72.1507	403545	14697.1	PINR-LEI
270	L6	53	72.3889	400193	14627.3	PINR-LEI
270	L6	54	72.6272	397984	14558.1	PINR-LEI
270	L6	55	72.8654	392644	14502.8	PINR-LEI
270	L6	56	73.1037	390603	14458.3	PINR-LEI
270	L6	57	73.3419	387448	14409.5	PINR-LEI
270	L6	58	73.5801	381970	14341.9	PINR-LEI
270	L6	59	73.8184	377717	14151.6	PINR-LEI
270	L6	60	74.0566	374569	13896	PINR-LEI
270	L6	61	74.2949	372508	13701.1	PINR-LEI
270	L6	62	74.5331	369274	13632.4	PINR-LEI
270	L6	63	74.7714	365582	13716.8	PINR-LEI
270	L6	64	75.0096	362103	13931.7	PINR-LEI
270	L6	65	75.2479	360327	14215.1	PINR-LEI
270	L6	66	75.4861	355237	14375.6	PINR-LEI
270	L6	67	75.7244	350462	14443.3	PINR-LEI
270	L6	68	75.9626	348400	14460.4	PINR-LEI
270	L6	69	76.2009	344666	14417.8	PINR-LEI
270	L6	70	76.4391	339778	14320.4	PINR-LEI
270	L6	71	76.6773	336153	13968.6	PINR-LEI
270	L6	72	76.9156	333148	13594.1	PINR-LEI
270	L6	73	77.1538	328576	13305.5	PINR-LEI
270	L6	74	77.3921	327840	13164.3	PINR-LEI
270	L6	75	77.6303	325854	13172.4	PINR-LEI
270	L6	76	77.8686	321011	13274.3	PINR-LEI
270	L6	77	78.1068	316808	13389.6	PINR-LEI
270	L6	78	78.3451	313115	13451	PINR-LEI
270	L6	79	78.5833	310921	13426.5	PINR-LEI
270	L6	80	78.8216	306544	13314.7	PINR-LEI
270	L6	81	79.0598	304088	13128.8	PINR-LEI
270	L6	82	79.2981	300471	12884.4	PINR-LEI
270	L6	83	79.5363	296507	12600	PINR-LEI
270	L6	84	79.7746	293477	12302.5	PINR-LEI
270	L6	85	80.0128	291524	12029.8	PINR-LEI
270	L6	86	80.251	288486	11825	PINR-LEI
270	L6	87	80.4893	284515	11725.5	PINR-LEI
270	L6	88	80.7275	282689	11749.9	PINR-LEI
270	L6	89	80.9658	280215	11886.9	PINR-LEI
270	L6	90	81.204	277469	12091.7	PINR-LEI
270	L6	91	81.4423	274010	12294.1	PINR-LEI
270	L6	92	81.6805	269938	12419.3	PINR-LEI
270	L6	93	81.9188	268454	12413.6	PINR-LEI
270	L6	94	82.157	262915	12264.4	PINR-LEI
270	L6	95	82.3953	261101	12004.3	PINR-LEI
270	L6	96	82.6335	257402	11697.5	PINR-LEI
270	L6	97	82.8718	255068	11413.4	PINR-LEI
270	L6	98	83.11	253379	11202.4	PINR-LEI
270	L6	99	83.3483	249809	11082.8	PINR-LEI
270	L6	100	83.5865	246892	11045.5	PINR-LEI
270	L6	101	83.8247	244959	11069.1	PINR-LEI
270	L6	102	84.063	240951	11134.6	PINR-LEI
270	L6	103	84.3012	238928	11233.3	PINR-LEI
270	L6	104	84.5395	236548	11364.8	PINR-LEI
270	L6	105	84.7777	233305	11531.7	PINR-LEI
270	L6	106	85.016	230200	11735.4	PINR-LEI
270	L6	107	85.2542	227085	11975.6	PINR-LEI
270	L6	108	85.4925	225606	12258.8	PINR-LEI
270	L6	109	85.7307	221075	12620.8	PINR-LEI
270	L6	110	85.969	217445	13167.9	PINR-LEI
270	L6	111	86.2072	215025	14136.3	PINR-LEI
270	L6	112	86.4454	211252	14905.2	PINR-LEI
270	L6	113	86.6837	208404	16106.1	PINR-LEI
270	L6	114	86.9219	205053	18148.3	PINR-LEI
270	L6	115	87.1602	203406	21306.2	PINR-LEI
270	L6	116	87.3984	194390	25678.4	PINR-LEI
270	L6	117	87.6367	188954	31007.7	PINR-LEI
270	L6	118	87.8749	174089	36576	PINR-LEI
270	L6	119	88.1132	137713	41291.3	PINR-LEI
270	L6	120	88.3514	85036	44004	PINR-LEI
270	L6	121	88.5897	34268.8	43939.5	PINR-LEI
270	L6	122	88.8279	14168.9	41027.4	PINR-LEI
270	L6	123	89.0662	7426.36	35936.8	PINR-LEI
270	L6	124	89.3044	3450.29	29797.3	PINR-LEI
270	L6	125	89.5427	2635.6	23767.3	PINR-LEI
270	L6	126	89.7809	2378.93	18676.8	PINR-LEI
270	L6	127	90.0191	1527.91	14886.4	PINR-LEI
270	L6	128	90.2574	471.584	8895.89	PINR-LEI
270	L6	129	90.4956	1751.9	4655.96	PINR-LEI
270	L6	130	90.7339	888.712	2303.66	PINR-LEI
270	L6	131	90.9721	1160.5	1093.39	PINR-LEI
270	L6	132	91.2104	804.586	514.76	PINR-LEI
270	L6	133	91.4486	-993.679	274.796	PINR-LEI
270	L6	134	91.6869	1522.63	230.045	PINR-LEI
270	L6	135	91.9251	1287.1	311.521	PINR-LEI
270	L6	136	92.1634	434.028	467.218	PINR-LEI
270	L6	137	92.4016	-525.729	635.646	PINR-LEI
270	L6	138	92.6399	-419.754	750.475	PINR-LEI
270	L6	139	92.8781	-1240.66	762.736	PINR-LEI
270	L6	140	93.1163	-1848.52	661.707	PINR-LEI
270	L6	141	93.3546	-1505.37	481.078	PINR-LEI
270	L6	142	93.5928	-2369.38	286.501	PINR-LEI
270	L6	143	93.8311	-1581.46	148.742	PINR-LEI
270	L6	144	94.0693	-168.713	113.309	PINR-LEI
270	L6	145	94.3076	-1781.17	181.398	PINR-LEI
270	L6	146	94.5458	-2497.95	313.396	PINR-LEI
270	L6	147	94.7841	-2481.81	453.042	PINR-LEI
271	L7	1	60.0001	636537	14290.1	PINR-LEI
271	L7	2	60.2383	635146	14547.6	PINR-LEI
271	L7	3	60.4766	629763	14841	PINR-LEI
271	L7	4	60.7148	628027	15157.9	PINR-LEI
271	L7	5	60.9531	625841	15346.8	PINR-LEI
271	L7	6	61.1913	621753	15430.8	PINR-LEI
271	L7	7	61.4296	615638	15511.6	PINR-LEI
271	L7	8	61.6678	612286	15587.2	PINR-LEI
271	L7	9	61.9061	609901	15652.9	PINR-LEI
271	L7	10	62.1443	604712	15700.7	PINR-LEI
271	L7	11	62.3826	600938	15723.9	PINR-LEI
271	L7	12	62.6208	594514	15722.4	PINR-LEI
271	L7	13	62.8591	591361	15706.1	PINR-LEI
271	L7	14	63.0973	586709	15690.8	PINR-LEI
271	L7	15	63.3355	581394	15689.8	PINR-LEI
271	L7	16	63.5738	581165	15707	PINR-LEI
271	L7	17	63.812	574632	15736.3	PINR-LEI
271	L7	18	64.0503	570071	15768.3	PINR-LEI
271	L7	19	64.2885	566137	15796.6	PINR-LEI
271	L7	20	64.5268	560052	15820.3	PINR-LEI
271	L7	21	64.765	557760	15839.4	PINR-LEI
271	L7	22	65.0033	555289	15852	PINR-LEI
271	L7	23	65.2415	549388	15855	PINR-LEI
271	L7	24	65.4798	541784	15848.7	PINR-LEI
271	L7	25	65.718	540050	15838.9	PINR-LEI
271	L7	26	65.9563	535477	15834.9	PINR-LEI
271	L7	27	66.1945	532774	15842.3	PINR-LEI
271	L7	28	66.4328	526148	15859.8	PINR-LEI
271	L7	29	66.671	522821	15879.9	PINR-LEI
271	L7	30	66.9092	517337	15894	PINR-LEI
271	L7	31	67.1475	515529	15897.4	PINR-LEI
271	L7	32	67.3857	508800	15892.3	PINR-LEI
271	L7	33	67.624	503748	15885.6	PINR-LEI
271	L7	34	67.8622	501667	15885.5	PINR-LEI
271	L7	35	68.1005	496242	15894.2	PINR-LEI
271	L7	36	68.3387	493501	15905	PINR-LEI
271	L7	37	68.577	487586	15904.2	PINR-LEI
271	L7	38	68.8152	483761	15879	PINR-LEI
271	L7	39	69.0535	478792	15826.7	PINR-LEI
271	L7	40	69.2917	473654	15758.7	PINR-LEI
271	L7	41	69.53	468752	15695.9	PINR-LEI
271	L7	42	69.7682	468139	15657.7	PINR-LEI
271	L7	43	70.0064	463423	15651.1	PINR-LEI
271	L7	44	70.2447	458645	15667.4	PINR-LEI
271	L7	45	70.4829	454670	15688	PINR-LEI
271	L7	46	70.7212	451060	15695.3	PINR-LEI
271	L7	47	70.9594	445199	15682.4	PINR-LEI
271	L7	48	71.1977	441140	15654.9	PINR-LEI
271	L7	49	71.4359	438120	15625.8	PINR-LEI
271	L7	50	71.6742	432996	15606.5	PINR-LEI
271	L7	51	71.9124	431574	15601.1	PINR-LEI
271	L7	52	72.1507	425400	15607.3	PINR-LEI
271	L7	53	72.3889	420314	15621.3	PINR-LEI
271	L7	54	72.6272	418254	15642.5	PINR-LEI
271	L7	55	72.8654	412761	15672.5	PINR-LEI
271	L7	56	73.1037	408845	15709.8	PINR-LEI
271	L7	57	73.3419	407630	15744.2	PINR-LEI
271	L7	58	73.5801	400667	15757.4	PINR-LEI
271	L7	59	73.8184	396143	15731.2	PINR-LEI
271	L7	60	74.0566	391941	15658	PINR-LEI
271	L7	61	74.2949	387062	15547.1	PINR-LEI
271	L7	62	74.5331	382614	15422.5	PINR-LEI
271	L7	63	74.7714	380577	15311.9	PINR-LEI
271	L7	64	75.0096	376678	15059.3	PINR-LEI
271	L7	65	75.2479	375373	14923.3	PINR-LEI
271	L7	66	75.4861	368654	14919.1	PINR-LEI
271	L7	67	75.7244	364984	15001.8	PINR-LEI
271	L7	68	75.9626	363079	15122.4	PINR-LEI
271	L7	69	76.2009	358723	15233.6	PINR-LEI
271	L7	70	76.4391	356058	15290.2	PINR-LEI
271	L7	71	76.6773	350908	15257.6	PINR-LEI
271	L7	72	76.9156	345953	15125.7	PINR-LEI
271	L7	73	77.1538	342202	14915.2	PINR-LEI
271	L7	74	77.3921	340958	14666	PINR-LEI
271	L7	75	77.6303	335212	14413.8	PINR-LEI
271	L7	76	77.8686	332964	14171.6	PINR-LEI
271	L7	77	78.1068	330023	13933.7	PINR-LEI
271	L7	78	78.3451	323995	13693.4	PINR-LEI
271	L7	79	78.5833	322455	13461	PINR-LEI
271	L7	80	78.8216	318560	13263.9	PINR-LEI
271	L7	81	79.0598	315293	13129.2	PINR-LEI
271	L7	82	79.2981	313395	13061.8	PINR-LEI
271	L7	83	79.5363	309664	13036.3	PINR-LEI
271	L7	84	79.7746	306084	13008.8	PINR-LEI
271	L7	85	80.0128	302484	12942.1	PINR-LEI
271	L7	86	80.251	298578	12827.3	PINR-LEI
271	L7	87	80.4893	296761	12686.8	PINR-LEI
271	L7	88	80.7275	292348	12560.7	PINR-LEI
271	L7	89	80.9658	290856	12483.1	PINR-LEI
271	L7	90	81.204	286722	12466	PINR-LEI
271	L7	91	81.4423	284900	12495	PINR-LEI
271	L7	92	81.6805	280486	12538.4	PINR-LEI
271	L7	93	81.9188	278181	12562.1	PINR-LEI
271	L7	94	82.157	274505	12542.3	PINR-LEI
271	L7	95	82.3953	271836	12473	PINR-LEI
271	L7	96	82.6335	267561	12366.4	PINR-LEI
271	L7	97	82.8718	266066	12246.2	PINR-LEI
271	L7	98	83.11	261724	12137.5	PINR-LEI
271	L7	99	83.3483	259048	12054.2	PINR-LEI
271	L7	100	83.5865	257209	11993.9	PINR-LEI
271	L7	101	83.8247	253269	11940.2	PINR-LEI
271	L7	102	84.063	250039	11877.5	PINR-LEI
271	L7	103	84.3012	247278	11806.1	PINR-LEI
271	L7	104	84.5395	244110	11750	PINR-LEI
271	L7	105	84.7777	241129	11747.7	PINR-LEI
271	L7	106	85.016	239388	11831.9	PINR-LEI
271	L7	107	85.2542	236142	12012.6	PINR-LEI
271	L7	108	85.4925	233833	12279.6	PINR-LEI
271	L7	109	85.7307	229482	12631.8	PINR-LEI
271	L7	110	85.969	225658	13131.9	PINR-LEI
271	L7	111	86.2072	223818	13975.3	PINR-LEI
271	L7	112	86.4454	219342	15368	PINR-LEI
271	L7	113	86.6837	217117	16153.4	PINR-LEI
271	L7	114	86.9219	212848	17536.9	PINR-LEI
271	L7	115	87.1602	211153	19754.2	PINR-LEI
271	L7	116	87.3984	205017	22937.8	PINR-LEI
271	L7	117	87.6367	197973	26972.1	PINR-LEI
271	L7	118	87.8749	185792	31386.1	PINR-LEI
271	L7	119	88.1132	155968	35378.1	PINR-LEI
271	L7	120	88.3514	99799.5	38022.7	PINR-LEI
271	L7	121	88.5897	44194.7	38602.4	PINR-LEI
271	L7	122	88.8279	13566.5	36903.7	PINR-LEI
271	L7	123	89.0662	4983.61	33311.2	PINR-LEI
271	L7	124	89.3044	110.233	28644.7	PINR-LEI
271	L7	125	89.5427	-1149.21	23836.2	PINR-LEI
271	L7	126	89.7809	-2394.82	19621.5	PINR-LEI
271	L7	127	90.0191	-2713.33	16382.8	PINR-LEI
271	L7	128	90.2574	-3066.53	10989.7	PINR-LEI
271	L7	129	90.4956	-2331.11	5792.88	PINR-LEI
271	L7	130	90.7339	-3085.6	2889.46	PINR-LEI
271	L7	131	90.9721	-3207.95	1409.49	PINR-LEI
271	L7	132	91.2104	-3202.31	714.312	PINR-LEI
271	L7	133	91.4486	-4785.72	412.14	PINR-LEI
271	L7	134	91.6869	-3445.59	302.923	PINR-LEI
271	L7	135	91.9251	-3337.88	304.294	PINR-LEI
271	L7	136	92.1634	-4207.72	385.888	PINR-LEI
271	L7	137	92.4016	-4639.78	524.101	PINR-LEI
271	L7	138	92.6399	-4164.28	680.696	PINR-LEI
271	L7	139	92.8781	-4589.13	803.101	PINR-LEI
271	L7	140	93.1163	-6571.32	840.48	PINR-LEI
271	L7	141	93.3546	-6105.93	766.184	PINR-LEI
271	L7	142	93.5928	-7130.62	593.728	PINR-LEI
271	L7	143	93.8311	-6282.25	374.953	PINR-LEI
271	L7	144	94.0693	-6358.98	178.294	PINR-LEI
271	L7	145	94.3076	-6170.23	58.1045	PINR-LEI
271	L7	146	94.5458	-6312.42	32.4883	PINR-LEI
271	L7	147	94.7841	-6562.77	81.3838	PINR-LEI
272	L8	1	60.0001	542957	11015.9	PINR-LEI
272	L8	2	60.2383	543507	11110.7	PINR-LEI
272	L8	3	60.4766	541353	11186.5	PINR-LEI
272	L8	4	60.7148	538880	11268.3	PINR-LEI
272	L8	5	60.9531	534979	11346.3	PINR-LEI
272	L8	6	61.1913	532034	11415.6	PINR-LEI
272	L8	7	61.4296	529430	11477.7	PINR-LEI
272	L8	8	61.6678	526194	11537.3	PINR-LEI
272	L8	9	61.9061	522558	11597.4	PINR-LEI
272	L8	10	62.1443	519268	11655.5	PINR-LEI
272	L8	11	62.3826	517644	11702.8	PINR-LEI
272	L8	12	62.6208	512618	11728.3	PINR-LEI
272	L8	13	62.8591	508865	11723.2	PINR-LEI
272	L8	14	63.0973	506293	11684.7	PINR-LEI
272	L8	15	63.3355	501478	11618.1	PINR-LEI
272	L8	16	63.5738	500408	11536.9	PINR-LEI
272	L8	17	63.812	495594	11462	PINR-LEI
272	L8	18	64.0503	490978	11416.8	PINR-LEI
272	L8	19	64.2885	490778	11418.5	PINR-LEI
272	L8	20	64.5268	487233	11468	PINR-LEI
272	L8	21	64.765	485613	11546.2	PINR-LEI
272	L8	22	65.0033	481093	11620.3	PINR-LEI
272	L8	23	65.2415	477683	11657.7	PINR-LEI
272	L8	24	65.4798	473029	11640.3	PINR-LEI
272	L8	25	65.718	470379	11569.8	PINR-LEI
272	L8	26	65.9563	466610	11463.8	PINR-LEI
272	L8	27	66.1945	464261	11346.7	PINR-LEI
272	L8	28	66.4328	461146	11241.3	PINR-LEI
272	L8	29	66.671	457414	11164.4	PINR-LEI
272	L8	30	66.9092	455979	11125.4	PINR-LEI
272	L8	31	67.1475	452331	11125.4	PINR-LEI
272	L8	32	67.3857	450424	11156	PINR-LEI
272	L8	33	67.624	446799	11199.7	PINR-LEI
272	L8	34	67.8622	445200	11233	PINR-LEI
272	L8	35	68.1005	440486	11233.7	PINR-LEI
272	L8	36	68.3387	438014	11189.9	PINR-LEI
272	L8	37	68.577	433672	11103.9	PINR-LEI
272	L8	38	68.8152	431613	10844.1	PINR-LEI
272	L8	39	69.0535	429781	10501.9	PINR-LEI
272	L8	40	69.2917	426284	10197.1	PINR-LEI
272	L8	41	69.53	424368	9961.13	PINR-LEI
272	L8	42	69.7682	421370	9800.27	PINR-LEI
272	L8	43	70.0064	419254	9702.32	PINR-LEI
272	L8	44	70.2447	417093	9646.66	PINR-LEI
272	L8	45	70.4829	414708	9613.58	PINR-LEI
272	L8	46	70.7212	411546	9589.22	PINR-LEI
272	L8	47	70.9594	408379	9564.39	PINR-LEI
272	L8	48	71.1977	407752	9528.44	PINR-LEI
272	L8	49	71.4359	405546	9465.09	PINR-LEI
272	L8	50	71.6742	400518	9354.95	PINR-LEI
272	L8	51	71.9124	399165	9185.01	PINR-LEI
272	L8	52	72.1507	397695	8954.88	PINR-LEI
272	L8	53	72.3889	393301	8675.93	PINR-LEI
272	L8	54	72.6272	392960	8362.4	PINR-LEI
272	L8	55	72.8654	389932	8022.66	PINR-LEI
272	L8	56	73.1037	388701	7656.71	PINR-LEI
272	L8	57	73.3419	385475	7263.48	PINR-LEI
272	L8	58	73.5801	384284	6851.87	PINR-LEI
272	L8	59	73.8184	382656	6447.59	PINR-LEI
272	L8	60	74.0566	379432	6090.51	PINR-LEI
272	L8	61	74.2949	380037	5820.97	PINR-LEI
272	L8	62	74.5331	378118	5660.72	PINR-LEI
272	L8	63	74.7714	376502	5602.23	PINR-LEI
272	L8	64	75.0096	375165	5611.71	PINR-LEI
272	L8	65	75.2479	374339	5647.75	PINR-LEI
272	L8	66	75.4861	370976	5684.6	PINR-LEI
272	L8	67	75.7244	369959	5725.93	PINR-LEI
272	L8	68	75.9626	368640	5798.23	PINR-LEI
272	L8	69	76.2009	367383	5930.74	PINR-LEI
272	L8	70	76.4391	366416	6134.14	PINR-LEI
272	L8	71	76.6773	365145	6395.71	PINR-LEI
272	L8	72	76.9156	361065	6692.93	PINR-LEI
272	L8	73	77.1538	361698	7012.72	PINR-LEI
272	L8	74	77.3921	357659	7360.13	PINR-LEI
272	L8	75	77.6303	355879	7747.65	PINR-LEI
272	L8	76	77.8686	356468	8177.72	PINR-LEI
272	L8	77	78.1068	353034	8634.15	PINR-LEI
272	L8	78	78.3451	349541	9091.65	PINR-LEI
272	L8	79	78.5833	347188	9533.15	PINR-LEI
272	L8	80	78.8216	344681	9957.61	PINR-LEI
272	L8	81	79.0598	342610	10369.2	PINR-LEI
272	L8	82	79.2981	340972	10759	PINR-LEI
272	L8	83	79.5363	336213	11078.2	PINR-LEI
272	L8	84	79.7746	334365	11161	PINR-LEI
272	L8	85	80.0128	329776	11197.7	PINR-LEI
272	L8	86	80.251	327903	11185.9	PINR-LEI
272	L8	87	80.4893	324792	11137.1	PINR-LEI
272	L8	88	80.7275	321048	11074	PINR-LEI
272	L8	89	80.9658	318238	10938.7	PINR-LEI
272	L8	90	81.204	316403	10894.7	PINR-LEI
272	L8	91	81.4423	315095	10970.9	PINR-LEI
272	L8	92	81.6805	311917	11091.3	PINR-LEI
272	L8	93	81.9188	308227	11152.9	PINR-LEI
272	L8	94	82.157	304494	11193.9	PINR-LEI
272	L8	95	82.3953	302856	11199.1	PINR-LEI
272	L8	96	82.6335	298605	11169.4	PINR-LEI
272	L8	97	82.8718	295609	11120.5	PINR-LEI
272	L8	98	83.11	293610	11075.9	PINR-LEI
272	L8	99	83.3483	291242	11033.8	PINR-LEI
272	L8	100	83.5865	286613	11074.1	PINR-LEI
272	L8	101	83.8247	286540	11122.5	PINR-LEI
272	L8	102	84.063	283402	11181.6	PINR-LEI
272	L8	103	84.3012	279954	11224.5	PINR-LEI
272	L8	104	84.5395	274979	11229.6	PINR-LEI
272	L8	105	84.7777	272145	11190.7	PINR-LEI
272	L8	106	85.016	270814	11120	PINR-LEI
272	L8	107	85.2542	268148	10997.6	PINR-LEI
272	L8	108	85.4925	263790	10865.8	PINR-LEI
272	L8	109	85.7307	261527	10940	PINR-LEI
272	L8	110	85.969	259880	11172.4	PINR-LEI
272	L8	111	86.2072	257756	11517.7	PINR-LEI
272	L8	112	86.4454	254695	12183	PINR-LEI
272	L8	113	86.6837	251071	13363.7	PINR-LEI
272	L8	114	86.9219	246629	15326.6	PINR-LEI
272	L8	115	87.1602	244981	18347	PINR-LEI
272	L8	116	87.3984	239777	22563.8	PINR-LEI
272	L8	117	87.6367	231292	27790.6	PINR-LEI
272	L8	118	87.8749	219681	33384.4	PINR-LEI
272	L8	119	88.1132	188162	38300.2	PINR-LEI
272	L8	120	88.3514	130606	41381.6	PINR-LEI
272	L8	121	88.5897	80325.3	41792.6	PINR-LEI
272	L8	122	88.8279	55040.6	39370.7	PINR-LEI
272	L8	123	89.0662	48478	34698.3	PINR-LEI
272	L8	124	89.3044	44563.3	28853.3	PINR-LEI
272	L8	125	89.5427	40628.3	22985.4	PINR-LEI
272	L8	126	89.7809	39174	17949.6	PINR-LEI
272	L8	127	90.0191	39312.2	14146.1	PINR-LEI
272	L8	128	90.2574	36600.8	11573	PINR-LEI
272	L8	129	90.4956	36889.6	7958.69	PINR-LEI
272	L8	130	90.7339	36074.5	5382.39	PINR-LEI
272	L8	131	90.9721	33813.5	4038.02	PINR-LEI
272	L8	132	91.2104	33795.8	3402.45	PINR-LEI
272	L8	133	91.4486	32701.6	3168.23	PINR-LEI
272	L8	134	91.6869	32919.1	3164.76	PINR-LEI
272	L8	135	91.9251	32114.1	3281.71	PINR-LEI
272	L8	136	92.1634	29898.8	3428.76	PINR-LEI
272	L8	137	92.4016	28294.9	3535.73	PINR-LEI
272	L8	138	92.6399	26921.5	3570.89	PINR-LEI
272	L8	139	92.8781	26671.4	3547.37	PINR-LEI
272	L8	140	93.1163	26506.4	3504.62	PINR-LEI
272	L8	141	93.3546	24362.2	3477.31	PINR-LEI
272	L8	142	93.5928	23633.8	3475.75	PINR-LEI
272	L8	143	93.8311	22247.3	3489.88	PINR-LEI
272	L8	144	94.0693	20590.2	3507.62	PINR-LEI
272	L8	145	94.3076	21096.7	3528.41	PINR-LEI
272	L8	146	94.5458	19369.9	3561.71	PINR-LEI
272	L8	147	94.7841	18822.5	3615.65	PINR-LEI
273	L9	1	60.0001	584643	11761.3	PINR-LEI
273	L9	2	60.2383	582192	11841.5	PINR-LEI
273	L9	3	60.4766	581668	11952.8	PINR-LEI
273	L9	4	60.7148	577890	12078.6	PINR-LEI
273	L9	5	60.9531	575938	12192.5	PINR-LEI
273	L9	6	61.1913	571113	12266.6	PINR-LEI
273	L9	7	61.4296	568325	12283.6	PINR-LEI
273	L9	8	61.6678	563987	12245.5	PINR-LEI
273	L9	9	61.9061	560668	12176.7	PINR-LEI
273	L9	10	62.1443	556052	12114.9	PINR-LEI
273	L9	11	62.3826	552322	12094.8	PINR-LEI
273	L9	12	62.6208	552658	12130.1	PINR-LEI
273	L9	13	62.8591	548744	12207.1	PINR-LEI
273	L9	14	63.0973	544219	12293.5	PINR-LEI
273	L9	15	63.3355	540110	12356.5	PINR-LEI
273	L9	16	63.5738	536821	12379	PINR-LEI
273	L9	17	63.812	532151	12365.1	PINR-LEI
273	L9	18	64.0503	529866	12333.2	PINR-LEI
273	L9	19	64.2885	526068	12303.8	PINR-LEI
273	L9	20	64.5268	522798	12289	PINR-LEI
273	L9	21	64.765	519773	12288.5	PINR-LEI
273	L9	22	65.0033	516152	12291.6	PINR-LEI
273	L9	23	65.2415	512984	12283.1	PINR-LEI
273	L9	24	65.4798	508377	12249.9	PINR-LEI
273	L9	25	65.718	505251	12186.5	PINR-LEI
273	L9	26	65.9563	502462	12098.9	PINR-LEI
273	L9	27	66.1945	498385	12004	PINR-LEI
273	L9	28	66.4328	493388	11924.4	PINR-LEI
273	L9	29	66.671	492008	11877.5	PINR-LEI
273	L9	30	66.9092	491410	11866	PINR-LEI
273	L9	31	67.1475	486683	11876	PINR-LEI
273	L9	32	67.3857	482670	11884.8	PINR-LEI
273	L9	33	67.624	477989	11873.6	PINR-LEI
273	L9	34	67.8622	477630	11836.1	PINR-LEI
273	L9	35	68.1005	473192	11778.1	PINR-LEI
273	L9	36	68.3387	468669	11711.3	PINR-LEI
273	L9	37	68.577	468615	11646.3	PINR-LEI
273	L9	38	68.8152	464473	11588.6	PINR-LEI
273	L9	39	69.0535	459778	11538.4	PINR-LEI
273	L9	40	69.2917	459278	11491.2	PINR-LEI
273	L9	41	69.53	455511	11439.3	PINR-LEI
273	L9	42	69.7682	453080	11366.9	PINR-LEI
273	L9	43	70.0064	449034	11144.4	PINR-LEI
273	L9	44	70.2447	446520	10891.9	PINR-LEI
273	L9	45	70.4829	443628	10638.4	PINR-LEI
273	L9	46	70.7212	442747	10413.1	PINR-LEI
273	L9	47	70.9594	438797	10228.1	PINR-LEI
273	L9	48	71.1977	437207	10071.5	PINR-LEI
273	L9	49	71.4359	433742	9914.41	PINR-LEI
273	L9	50	71.6742	431446	9723.74	PINR-LEI
273	L9	51	71.9124	428650	9477.34	PINR-LEI
273	L9	52	72.1507	427317	9173.41	PINR-LEI
273	L9	53	72.3889	423624	8833.36	PINR-LEI
273	L9	54	72.6272	420649	8494.38	PINR-LEI
273	L9	55	72.8654	420489	8188.7	PINR-LEI
273	L9	56	73.1037	417610	7919.35	PINR-LEI
273	L9	57	73.3419	417490	7647.88	PINR-LEI
273	L9	58	73.5801	414074	7310.84	PINR-LEI
273	L9	59	73.8184	410886	6857.5	PINR-LEI
273	L9	60	74.0566	409083	6286.47	PINR-LEI
273	L9	61	74.2949	407880	5656.07	PINR-LEI
273	L9	62	74.5331	406527	5061.26	PINR-LEI
273	L9	63	74.7714	405888	4591.87	PINR-LEI
273	L9	64	75.0096	405279	4296.61	PINR-LEI
273	L9	65	75.2479	403139	4170.43	PINR-LEI
273	L9	66	75.4861	403441	4165.61	PINR-LEI
273	L9	67	75.7244	401530	4217.34	PINR-LEI
273	L9	68	75.9626	399084	4273.37	PINR-LEI
273	L9	69	76.2009	400038	4315.29	PINR-LEI
273	L9	70	76.4391	396372	4366.14	PINR-LEI
273	L9	71	76.6773	396610	4478.55	PINR-LEI
273	L9	72	76.9156	393808	4708.75	PINR-LEI
273	L9	73	77.1538	395910	5088.48	PINR-LEI
273	L9	74	77.3921	393183	5610.81	PINR-LEI
273	L9	75	77.6303	390987	6236.44	PINR-LEI
273	L9	76	77.8686	389298	6913.93	PINR-LEI
273	L9	77	78.1068	386391	7594.92	PINR-LEI
273	L9	78	78.3451	386720	8238.36	PINR-LEI
273	L9	79	78.5833	383252	8807.37	PINR-LEI
273	L9	80	78.8216	380338	9272.46	PINR-LEI
273	L9	81	79.0598	377631	9621.49	PINR-LEI
273	L9	82	79.2981	373773	9868.52	PINR-LEI
273	L9	83	79.5363	374843	10052.4	PINR-LEI
273	L9	84	79.7746	369367	10222.2	PINR-LEI
273	L9	85	80.0128	366713	10419.7	PINR-LEI
273	L9	86	80.251	365663	10664.6	PINR-LEI
273	L9	87	80.4893	363428	10948.5	PINR-LEI
273	L9	88	80.7275	359434	11238.2	PINR-LEI
273	L9	89	80.9658	355653	11418	PINR-LEI
273	L9	90	81.204	354915	11475.4	PINR-LEI
273	L9	91	81.4423	349764	11490.4	PINR-LEI
273	L9	92	81.6805	348683	11461.2	PINR-LEI
273	L9	93	81.9188	344267	11398.3	PINR-LEI
273	L9	94	82.157	340342	11223.2	PINR-LEI
273	L9	95	82.3953	339842	11057.2	PINR-LEI
273	L9	96	82.6335	337556	10993.3	PINR-LEI
273	L9	97	82.8718	333072	11049.9	PINR-LEI
273	L9	98	83.11	332851	11201.9	PINR-LEI
273	L9	99	83.3483	328921	11387.1	PINR-LEI
273	L9	100	83.5865	324388	11458.9	PINR-LEI
273	L9	101	83.8247	321524	11525.1	PINR-LEI
273	L9	102	84.063	320928	11586.9	PINR-LEI
273	L9	103	84.3012	317673	11649	PINR-LEI
273	L9	104	84.5395	312723	11715.6	PINR-LEI
273	L9	105	84.7777	310269	11790.8	PINR-LEI
273	L9	106	85.016	307910	11879.9	PINR-LEI
273	L9	107	85.2542	304281	11990.1	PINR-LEI
273	L9	108	85.4925	301426	12130.6	PINR-LEI
273	L9	109	85.7307	298644	12319.4	PINR-LEI
273	L9	110	85.969	293354	12597.7	PINR-LEI
273	L9	111	86.2072	290814	13053.4	PINR-LEI
273	L9	112	86.4454	286770	13848.3	PINR-LEI
273	L9	113	86.6837	283679	15234.7	PINR-LEI
273	L9	114	86.9219	280931	17537.7	PINR-LEI
273	L9	115	87.1602	274529	21071.1	PINR-LEI
273	L9	116	87.3984	268823	25971.2	PINR-LEI
273	L9	117	87.6367	260672	31990.9	PINR-LEI
273	L9	118	87.8749	245552	38366.7	PINR-LEI
273	L9	119	88.1132	209958	43897.5	PINR-LEI
273	L9	120	88.3514	149294	47285.3	PINR-LEI
273	L9	121	88.5897	96288	47621.1	PINR-LEI
273	L9	122	88.8279	70525.3	44765.8	PINR-LEI
273	L9	123	89.0662	64502.5	39406.4	PINR-LEI
273	L9	124	89.3044	57181.9	32756.5	PINR-LEI
273	L9	125	89.5427	53182.4	26082.5	PINR-LEI
273	L9	126	89.7809	50712.8	20309.6	PINR-LEI
273	L9	127	90.0191	47899.3	15866.5	PINR-LEI
273	L9	128	90.2574	47322.2	12758.9	PINR-LEI
273	L9	129	90.4956	46732.3	9620.79	PINR-LEI
273	L9	130	90.7339	45317.8	6240.02	PINR-LEI
273	L9	131	90.9721	45874.2	4361.62	PINR-LEI
273	L9	132	91.2104	44308.8	3423.9	PINR-LEI
273	L9	133	91.4486	43102.8	3041.59	PINR-LEI
273	L9	134	91.6869	42968.4	2964.99	PINR-LEI
273	L9	135	91.9251	41622.4	3044.02	PINR-LEI
273	L9	136	92.1634	40457.2	3200.79	PINR-LEI
273	L9	137	92.4016	38928.7	3403.7	PINR-LEI
273	L9	138	92.6399	39583.4	3640.85	PINR-LEI
273	L9	139	92.8781	37117.3	3898.41	PINR-LEI
273	L9	140	93.1163	36016.6	4152.5	PINR-LEI
273	L9	141	93.3546	33653.1	4376.22	PINR-LEI
273	L9	142	93.5928	33203.1	4553.39	PINR-LEI
273	L9	143	93.8311	32199.2	4686.96	PINR-LEI
273	L9	144	94.0693	30062.5	4796.18	PINR-LEI
273	L9	145	94.3076	28391.6	4906.27	PINR-LEI
273	L9	146	94.5458	28281.3	5038.15	PINR-LEI
273	L9	147	94.7841	26855.3	5202.39	PINR-LEI
274	L10	1	60.0001	661957	13609.8	PINR-LEI
274	L10	2	60.2383	658154	13975.7	PINR-LEI
274	L10	3	60.4766	658653	14359.3	PINR-LEI
274	L10	4	60.7148	653587	14733.9	PINR-LEI
274	L10	5	60.9531	650251	15088.7	PINR-LEI
274	L10	6	61.1913	646134	15433.7	PINR-LEI
274	L10	7	61.4296	641639	15787.8	PINR-LEI
274	L10	8	61.6678	639550	16156.2	PINR-LEI
274	L10	9	61.9061	635652	16459.4	PINR-LEI
274	L10	10	62.1443	629849	16547.4	PINR-LEI
274	L10	11	62.3826	626646	16610.6	PINR-LEI
274	L10	12	62.6208	621416	16646.1	PINR-LEI
274	L10	13	62.8591	615837	16660.5	PINR-LEI
274	L10	14	63.0973	612854	16665.9	PINR-LEI
274	L10	15	63.3355	608447	16672.2	PINR-LEI
274	L10	16	63.5738	604096	16684	PINR-LEI
274	L10	17	63.812	599834	16701.2	PINR-LEI
274	L10	18	64.0503	595385	16724.1	PINR-LEI
274	L10	19	64.2885	590421	16756.1	PINR-LEI
274	L10	20	64.5268	585226	16801.5	PINR-LEI
274	L10	21	64.765	583064	16859.8	PINR-LEI
274	L10	22	65.0033	578691	16921.4	PINR-LEI
274	L10	23	65.2415	575080	16970.3	PINR-LEI
274	L10	24	65.4798	565468	16992	PINR-LEI
274	L10	25	65.718	564511	16982	PINR-LEI
274	L10	26	65.9563	558422	16948.6	PINR-LEI
274	L10	27	66.1945	553745	16908.7	PINR-LEI
274	L10	28	66.4328	549768	16880.1	PINR-LEI
274	L10	29	66.671	544865	16875.1	PINR-LEI
274	L10	30	66.9092	541189	16897.3	PINR-LEI
274	L10	31	67.1475	537775	16942.8	PINR-LEI
274	L10	32	67.3857	531775	17004.2	PINR-LEI
274	L10	33	67.624	526427	17073.3	PINR-LEI
274	L10	34	67.8622	522949	17142.4	PINR-LEI
274	L10	35	68.1005	519312	17203.3	PINR-LEI
274	L10	36	68.3387	513040	17247.7	PINR-LEI
274	L10	37	68.577	508309	17270.1	PINR-LEI
274	L10	38	68.8152	502626	17271.4	PINR-LEI
274	L10	39	69.0535	498307	17258.5	PINR-LEI
274	L10	40	69.2917	493880	17240	PINR-LEI
274	L10	41	69.53	489443	17220.9	PINR-LEI
274	L10	42	69.7682	484751	17199.5	PINR-LEI
274	L10	43	70.0064	479590	17170.9	PINR-LEI
274	L10	44	70.2447	474071	17132.4	PINR-LEI
274	L10	45	70.4829	470445	17087.9	PINR-LEI
274	L10	46	70.7212	465396	17046.4	PINR-LEI
274	L10	47	70.9594	461370	17018.2	PINR-LEI
274	L10	48	71.1977	456587	17008.2	PINR-LEI
274	L10	49	71.4359	452490	17013.7	PINR-LEI
274	L10	50	71.6742	448505	17025.3	PINR-LEI
274	L10	51	71.9124	441552	17031.9	PINR-LEI
274	L10	52	72.1507	438709	17026.1	PINR-LEI
274	L10	53	72.3889	433417	17007.7	PINR-LEI
274	L10	54	72.6272	428045	16982.8	PINR-LEI
274	L10	55	72.8654	424780	16959.7	PINR-LEI
274	L10	56	73.1037	419670	16942.9	PINR-LEI
274	L10	57	73.3419	416638	16928.9	PINR-LEI
274	L10	58	73.5801	410778	16906.6	PINR-LEI
274	L10	59	73.8184	407333	16863.8	PINR-LEI
274	L10	60	74.0566	400487	16793.8	PINR-LEI
274	L10	61	74.2949	396638	16701	PINR-LEI
274	L10	62	74.5331	393694	16600.4	PINR-LEI
274	L10	63	74.7714	389425	16512.1	PINR-LEI
274	L10	64	75.0096	383872	16453.2	PINR-LEI
274	L10	65	75.2479	381120	16418.4	PINR-LEI
274	L10	66	75.4861	379462	16441.9	PINR-LEI
274	L10	67	75.7244	373555	16469	PINR-LEI
274	L10	68	75.9626	368342	16493.1	PINR-LEI
274	L10	69	76.2009	364144	16498	PINR-LEI
274	L10	70	76.4391	362611	16475	PINR-LEI
274	L10	71	76.6773	355899	16394.9	PINR-LEI
274	L10	72	76.9156	352078	16152.5	PINR-LEI
274	L10	73	77.1538	348199	15891.2	PINR-LEI
274	L10	74	77.3921	344623	15659	PINR-LEI
274	L10	75	77.6303	341280	15489	PINR-LEI
274	L10	76	77.8686	337790	15390.8	PINR-LEI
274	L10	77	78.1068	332887	15349.1	PINR-LEI
274	L10	78	78.3451	329514	15333.3	PINR-LEI
274	L10	79	78.5833	326904	15309.8	PINR-LEI
274	L10	80	78.8216	320332	15252.1	PINR-LEI
274	L10	81	79.0598	319235	15146.8	PINR-LEI
274	L10	82	79.2981	313232	14994.4	PINR-LEI
274	L10	83	79.5363	310686	14804.5	PINR-LEI
274	L10	84	79.7746	305857	14588.4	PINR-LEI
274	L10	85	80.0128	305393	14354.1	PINR-LEI
274	L10	86	80.251	298513	14107.6	PINR-LEI
274	L10	87	80.4893	295222	13859.2	PINR-LEI
274	L10	88	80.7275	293498	13627.2	PINR-LEI
274	L10	89	80.9658	289795	13435	PINR-LEI
274	L10	90	81.204	284891	13301.7	PINR-LEI
274	L10	91	81.4423	284447	13233.1	PINR-LEI
274	L10	92	81.6805	279317	13218.6	PINR-LEI
274	L10	93	81.9188	277414	13237.2	PINR-LEI
274	L10	94	82.157	273483	13267.1	PINR-LEI
274	L10	95	82.3953	268845	13291.4	PINR-LEI
274	L10	96	82.6335	267520	13295.6	PINR-LEI
274	L10	97	82.8718	263015	13260.6	PINR-LEI
274	L10	98	83.11	261148	13163.7	PINR-LEI
274	L10	99	83.3483	256614	12991.2	PINR-LEI
274	L10	100	83.5865	251332	12756.9	PINR-LEI
274	L10	101	83.8247	249960	12507.2	PINR-LEI
274	L10	102	84.063	247317	12305.3	PINR-LEI
274	L10	103	84.3012	245251	12202.9	PINR-LEI
274	L10	104	84.5395	241108	12220.8	PINR-LEI
274	L10	105	84.7777	239246	12348.1	PINR-LEI
274	L10	106	85.016	233947	12555.8	PINR-LEI
274	L10	107	85.2542	232678	12813.6	PINR-LEI
274	L10	108	85.4925	230155	13102.4	PINR-LEI
274	L10	109	85.7307	225242	13436.5	PINR-LEI
274	L10	110	85.969	221594	13906.8	PINR-LEI
274	L10	111	86.2072	218437	14748.6	PINR-LEI
274	L10	112	86.4454	214758	16419.5	PINR-LEI
274	L10	113	86.6837	211903	17345.9	PINR-LEI
274	L10	114	86.9219	208780	18965.7	PINR-LEI
274	L10	115	87.1602	205126	21545.9	PINR-LEI
274	L10	116	87.3984	200367	25198.8	PINR-LEI
274	L10	117	87.6367	192978	29736.7	PINR-LEI
274	L10	118	87.8749	177487	34575.3	PINR-LEI
274	L10	119	88.1132	141334	38798	PINR-LEI
274	L10	120	88.3514	81940.8	41415.5	PINR-LEI
274	L10	121	88.5897	27912.7	41731.2	PINR-LEI
274	L10	122	88.8279	2256.53	39626.2	PINR-LEI
274	L10	123	89.0662	-5967.67	35605.2	PINR-LEI
274	L10	124	89.3044	-10421.9	30577.4	PINR-LEI
274	L10	125	89.5427	-15990.5	25505.5	PINR-LEI
274	L10	126	89.7809	-18459.6	21106.8	PINR-LEI
274	L10	127	90.0191	-16047.4	17725.8	PINR-LEI
274	L10	128	90.2574	-18718.3	12698.8	PINR-LEI
274	L10	129	90.4956	-18998.3	7417.83	PINR-LEI
274	L10	130	90.7339	-19833	4285.19	PINR-LEI
274	L10	131	90.9721	-18985.8	2528.8	PINR-LEI
274	L10	132	91.2104	-19274.2	1582	PINR-LEI
274	L10	133	91.4486	-20467.2	1080.93	PINR-LEI
274	L10	134	91.6869	-20601.6	813.78	PINR-LEI
274	L10	135	91.9251	-19399.7	668.202	PINR-LEI
274	L10	136	92.1634	-21401.4	592.055	PINR-LEI
274	L10	137	92.4016	-20984.3	565.192	PINR-LEI
274	L10	138	92.6399	-20596.4	577.553	PINR-LEI
274	L10	139	92.8781	-20818.5	614.048	PINR-LEI
274	L10	140	93.1163	-21740.4	650.473	PINR-LEI
274	L10	141	93.3546	-22107.7	661.596	PINR-LEI
274	L10	142	93.5928	-22859.1	634.726	PINR-LEI
274	L10	143	93.8311	-21876.5	577.351	PINR-LEI
274	L10	144	94.0693	-22563.1	512.078	PINR-LEI
274	L10	145	94.3076	-22826.9	462.508	PINR-LEI
274	L10	146	94.5458	-22499.1	440.549	PINR-LEI
274	L10	147	94.7841	-23153.1	443.124	PINR-LEI
275	L11	1	60.0001	636293	13856.2	PINR-LEI
275	L11	2	60.2383	633548	14096	PINR-LEI
275	L11	3	60.4766	631828	14316.5	PINR-LEI
275	L11	4	60.7148	627438	14506.5	PINR-LEI
275	L11	5	60.9531	624257	14686.6	PINR-LEI
275	L11	6	61.1913	619496	14899.8	PINR-LEI
275	L11	7	61.4296	616598	15179.9	PINR-LEI
275	L11	8	61.6678	614120	15519.6	PINR-LEI
275	L11	9	61.9061	610396	15861.7	PINR-LEI
275	L11	10	62.1443	605484	16090.6	PINR-LEI
275	L11	11	62.3826	600635	16129.6	PINR-LEI
275	L11	12	62.6208	595819	16129.8	PINR-LEI
275	L11	13	62.8591	591779	16109.8	PINR-LEI
275	L11	14	63.0973	586950	16094.5	PINR-LEI
275	L11	15	63.3355	583854	16100.9	PINR-LEI
275	L11	16	63.5738	581542	16128.5	PINR-LEI
275	L11	17	63.812	576464	16161.4	PINR-LEI
275	L11	18	64.0503	571357	16181	PINR-LEI
275	L11	19	64.2885	566639	16180	PINR-LEI
275	L11	20	64.5268	563133	16167.8	PINR-LEI
275	L11	21	64.765	556910	16164.7	PINR-LEI
275	L11	22	65.0033	555970	16188	PINR-LEI
275	L11	23	65.2415	552981	16240.4	PINR-LEI
275	L11	24	65.4798	546410	16308.5	PINR-LEI
275	L11	25	65.718	542232	16369.1	PINR-LEI
275	L11	26	65.9563	537470	16400.3	PINR-LEI
275	L11	27	66.1945	534120	16390.1	PINR-LEI
275	L11	28	66.4328	528182	16341.4	PINR-LEI
275	L11	29	66.671	524139	16271.4	PINR-LEI
275	L11	30	66.9092	517987	16205.4	PINR-LEI
275	L11	31	67.1475	517592	16166.9	PINR-LEI
275	L11	32	67.3857	512663	16168.5	PINR-LEI
275	L11	33	67.624	509770	16207.7	PINR-LEI
275	L11	34	67.8622	503257	16270.3	PINR-LEI
275	L11	35	68.1005	499807	16338.5	PINR-LEI
275	L11	36	68.3387	496766	16398.1	PINR-LEI
275	L11	37	68.577	490851	16442.8	PINR-LEI
275	L11	38	68.8152	486731	16473	PINR-LEI
275	L11	39	69.0535	482024	16493.3	PINR-LEI
275	L11	40	69.2917	477775	16508	PINR-LEI
275	L11	41	69.53	475296	16519.2	PINR-LEI
275	L11	42	69.7682	468828	16528	PINR-LEI
275	L11	43	70.0064	464139	16536.5	PINR-LEI
275	L11	44	70.2447	459712	16549	PINR-LEI
275	L11	45	70.4829	456606	16568.2	PINR-LEI
275	L11	46	70.7212	453223	16591.4	PINR-LEI
275	L11	47	70.9594	446986	16609.3	PINR-LEI
275	L11	48	71.1977	442622	16610.2	PINR-LEI
275	L11	49	71.4359	438606	16587.5	PINR-LEI
275	L11	50	71.6742	431555	16542.9	PINR-LEI
275	L11	51	71.9124	429780	16486.3	PINR-LEI
275	L11	52	72.1507	425166	16430.4	PINR-LEI
275	L11	53	72.3889	420028	16386.9	PINR-LEI
275	L11	54	72.6272	415830	16363.7	PINR-LEI
275	L11	55	72.8654	411999	16363.6	PINR-LEI
275	L11	56	73.1037	408722	16383.8	PINR-LEI
275	L11	57	73.3419	403879	16416	PINR-LEI
275	L11	58	73.5801	399528	16447.5	PINR-LEI
275	L11	59	73.8184	394208	16465.8	PINR-LEI
275	L11	60	74.0566	391538	16462.2	PINR-LEI
275	L11	61	74.2949	384997	16435.3	PINR-LEI
275	L11	62	74.5331	380916	16389.9	PINR-LEI
275	L11	63	74.7714	377281	16334.2	PINR-LEI
275	L11	64	75.0096	374348	16275.7	PINR-LEI
275	L11	65	75.2479	367888	16218.9	PINR-LEI
275	L11	66	75.4861	365280	16165.3	PINR-LEI
275	L11	67	75.7244	361242	16115.5	PINR-LEI
275	L11	68	75.9626	355910	16059.4	PINR-LEI
275	L11	69	76.2009	354125	15928.7	PINR-LEI
275	L11	70	76.4391	348572	15819.9	PINR-LEI
275	L11	71	76.6773	345444	15727.2	PINR-LEI
275	L11	72	76.9156	341304	15637.8	PINR-LEI
275	L11	73	77.1538	337538	15536.6	PINR-LEI
275	L11	74	77.3921	332902	15411.5	PINR-LEI
275	L11	75	77.6303	329654	15257.3	PINR-LEI
275	L11	76	77.8686	325627	15077.5	PINR-LEI
275	L11	77	78.1068	322118	14881.3	PINR-LEI
275	L11	78	78.3451	317483	14679	PINR-LEI
275	L11	79	78.5833	314825	14476.7	PINR-LEI
275	L11	80	78.8216	311268	14272.1	PINR-LEI
275	L11	81	79.0598	306833	14057.5	PINR-LEI
275	L11	82	79.2981	304170	13828	PINR-LEI
275	L11	83	79.5363	300151	13591.5	PINR-LEI
275	L11	84	79.7746	296441	13371.6	PINR-LEI
275	L11	85	80.0128	292772	13200.5	PINR-LEI
275	L11	86	80.251	291620	13102.4	PINR-LEI
275	L11	87	80.4893	288269	13082.1	PINR-LEI
275	L11	88	80.7275	283299	13122.6	PINR-LEI
275	L11	89	80.9658	279986	13192.8	PINR-LEI
275	L11	90	81.204	278017	13255.8	PINR-LEI
275	L11	91	81.4423	274728	13276.3	PINR-LEI
275	L11	92	81.6805	271011	13228.7	PINR-LEI
275	L11	93	81.9188	266781	13108.2	PINR-LEI
275	L11	94	82.157	262468	12935.3	PINR-LEI
275	L11	95	82.3953	261796	12748.2	PINR-LEI
275	L11	96	82.6335	257760	12583.7	PINR-LEI
275	L11	97	82.8718	255101	12460.1	PINR-LEI
275	L11	98	83.11	251094	12373.1	PINR-LEI
275	L11	99	83.3483	248600	12306.1	PINR-LEI
275	L11	100	83.5865	244610	12245.2	PINR-LEI
275	L11	101	83.8247	242819	12189.2	PINR-LEI
275	L11	102	84.063	238971	12149.2	PINR-LEI
275	L11	103	84.3012	235659	12142.6	PINR-LEI
275	L11	104	84.5395	233012	12183	PINR-LEI
275	L11	105	84.7777	230875	12273.9	PINR-LEI
275	L11	106	85.016	227589	12410.4	PINR-LEI
275	L11	107	85.2542	223355	12591.3	PINR-LEI
275	L11	108	85.4925	220282	12839.3	PINR-LEI
275	L11	109	85.7307	218296	13225.2	PINR-LEI
275	L11	110	85.969	213241	13897.7	PINR-LEI
275	L11	111	86.2072	210846	15124.8	PINR-LEI
275	L11	112	86.4454	208938	16452	PINR-LEI
275	L11	113	86.6837	203354	17598	PINR-LEI
275	L11	114	86.9219	200179	19471.9	PINR-LEI
275	L11	115	87.1602	195552	22289.1	PINR-LEI
275	L11	116	87.3984	190397	26105.1	PINR-LEI
275	L11	117	87.6367	180107	30660.6	PINR-LEI
275	L11	118	87.8749	164723	35303.3	PINR-LEI
275	L11	119	88.1132	123025	39086.6	PINR-LEI
275	L11	120	88.3514	61538.6	41062.9	PINR-LEI
275	L11	121	88.5897	15236.3	40654.4	PINR-LEI
275	L11	122	88.8279	-3305.53	37904.2	PINR-LEI
275	L11	123	89.0662	-8575.29	33458.8	PINR-LEI
275	L11	124	89.3044	-13106.7	28295.6	PINR-LEI
275	L11	125	89.5427	-14693.5	23354.1	PINR-LEI
275	L11	126	89.7809	-15499.8	19262.3	PINR-LEI
275	L11	127	90.0191	-17882.1	16255.6	PINR-LEI
275	L11	128	90.2574	-16790.2	9938.69	PINR-LEI
275	L11	129	90.4956	-17867.1	5825.18	PINR-LEI
275	L11	130	90.7339	-17924.3	3470.43	PINR-LEI
275	L11	131	90.9721	-18506	2163.96	PINR-LEI
275	L11	132	91.2104	-20440.6	1431.52	PINR-LEI
275	L11	133	91.4486	-18714.3	1002.99	PINR-LEI
275	L11	134	91.6869	-18498.6	741.049	PINR-LEI
275	L11	135	91.9251	-19349.5	574.03	PINR-LEI
275	L11	136	92.1634	-19370.4	456.023	PINR-LEI
275	L11	137	92.4016	-20945.4	356.797	PINR-LEI
275	L11	138	92.6399	-19502	267.069	PINR-LEI
275	L11	139	92.8781	-20092	199.978	PINR-LEI
275	L11	140	93.1163	-19840.5	180.088	PINR-LEI
275	L11	141	93.3546	-19477.8	225.9	PINR-LEI
275	L11	142	93.5928	-20789	337.161	PINR-LEI
275	L11	143	93.8311	-19931.8	492.551	PINR-LEI
275	L11	144	94.0693	-20984.3	655.797	PINR-LEI
275	L11	145	94.3076	-20081.7	786.362	PINR-LEI
275	L11	146	94.5458	-22276	852.351	PINR-LEI
275	L11	147	94.7841	-22814.1	842.489	PINR-LEI
276	L12	1	60.0001	641035	13969.6	PINR-LEI
276	L12	2	60.2383	639467	14317.3	PINR-LEI
276	L12	3	60.4766	636978	14712.9	PINR-LEI
276	L12	4	60.7148	635128	15096.9	PINR-LEI
276	L12	5	60.9531	630086	15411.4	PINR-LEI
276	L12	6	61.1913	626317	15626.8	PINR-LEI
276	L12	7	61.4296	621334	15749.7	PINR-LEI
276	L12	8	61.6678	618320	15811.5	PINR-LEI
276	L12	9	61.9061	615304	15848.2	PINR-LEI
276	L12	10	62.1443	610370	15861.5	PINR-LEI
276	L12	11	62.3826	606943	15878.2	PINR-LEI
276	L12	12	62.6208	602189	15906	PINR-LEI
276	L12	13	62.8591	598743	15950.2	PINR-LEI
276	L12	14	63.0973	594556	16012.8	PINR-LEI
276	L12	15	63.3355	591000	16089.1	PINR-LEI
276	L12	16	63.5738	587749	16166	PINR-LEI
276	L12	17	63.812	582141	16226.5	PINR-LEI
276	L12	18	64.0503	577207	16256.2	PINR-LEI
276	L12	19	64.2885	574987	16249.9	PINR-LEI
276	L12	20	64.5268	568105	16214.5	PINR-LEI
276	L12	21	64.765	563894	16166.1	PINR-LEI
276	L12	22	65.0033	561665	16123.6	PINR-LEI
276	L12	23	65.2415	557576	16101.9	PINR-LEI
276	L12	24	65.4798	552134	16107.9	PINR-LEI
276	L12	25	65.718	549455	16140	PINR-LEI
276	L12	26	65.9563	545030	16190.9	PINR-LEI
276	L12	27	66.1945	540092	16250.8	PINR-LEI
276	L12	28	66.4328	536205	16310.4	PINR-LEI
276	L12	29	66.671	532212	16363.3	PINR-LEI
276	L12	30	66.9092	527390	16406.9	PINR-LEI
276	L12	31	67.1475	522561	16441.8	PINR-LEI
276	L12	32	67.3857	518495	16469.9	PINR-LEI
276	L12	33	67.624	514738	16491.5	PINR-LEI
276	L12	34	67.8622	510457	16504.1	PINR-LEI
276	L12	35	68.1005	505143	16504.6	PINR-LEI
276	L12	36	68.3387	500427	16493.1	PINR-LEI
276	L12	37	68.577	496301	16475.6	PINR-LEI
276	L12	38	68.8152	492492	16462.8	PINR-LEI
276	L12	39	69.0535	486636	16465.1	PINR-LEI
276	L12	40	69.2917	484908	16487.8	PINR-LEI
276	L12	41	69.53	479416	16528.3	PINR-LEI
276	L12	42	69.7682	474665	16577.5	PINR-LEI
276	L12	43	70.0064	469987	16624.9	PINR-LEI
276	L12	44	70.2447	466181	16662.3	PINR-LEI
276	L12	45	70.4829	460874	16684.4	PINR-LEI
276	L12	46	70.7212	456914	16688.3	PINR-LEI
276	L12	47	70.9594	451586	16670.9	PINR-LEI
276	L12	48	71.1977	448225	16629.7	PINR-LEI
276	L12	49	71.4359	442372	16565.7	PINR-LEI
276	L12	50	71.6742	437961	16487.1	PINR-LEI
276	L12	51	71.9124	432806	16409.6	PINR-LEI
276	L12	52	72.1507	428361	16351.5	PINR-LEI
276	L12	53	72.3889	428104	16326.6	PINR-LEI
276	L12	54	72.6272	420863	16338.7	PINR-LEI
276	L12	55	72.8654	416589	16380.8	PINR-LEI
276	L12	56	73.1037	413422	16438.7	PINR-LEI
276	L12	57	73.3419	408703	16496.7	PINR-LEI
276	L12	58	73.5801	405034	16541.8	PINR-LEI
276	L12	59	73.8184	398527	16567.3	PINR-LEI
276	L12	60	74.0566	394955	16572.8	PINR-LEI
276	L12	61	74.2949	388907	16561.7	PINR-LEI
276	L12	62	74.5331	387800	16536.3	PINR-LEI
276	L12	63	74.7714	381109	16495	PINR-LEI
276	L12	64	75.0096	377694	16432.7	PINR-LEI
276	L12	65	75.2479	371603	16346.4	PINR-LEI
276	L12	66	75.4861	367538	16239.4	PINR-LEI
276	L12	67	75.7244	365313	16122.3	PINR-LEI
276	L12	68	75.9626	359952	16010.1	PINR-LEI
276	L12	69	76.2009	356261	15916.4	PINR-LEI
276	L12	70	76.4391	352821	15844.2	PINR-LEI
276	L12	71	76.6773	349865	15707.1	PINR-LEI
276	L12	72	76.9156	345813	15651.5	PINR-LEI
276	L12	73	77.1538	341756	15650.4	PINR-LEI
276	L12	74	77.3921	336925	15675.8	PINR-LEI
276	L12	75	77.6303	334066	15700.9	PINR-LEI
276	L12	76	77.8686	331630	15696.8	PINR-LEI
276	L12	77	78.1068	326023	15633.6	PINR-LEI
276	L12	78	78.3451	322612	15488.6	PINR-LEI
276	L12	79	78.5833	317175	15257.6	PINR-LEI
276	L12	80	78.8216	315401	14960.4	PINR-LEI
276	L12	81	79.0598	311279	14633	PINR-LEI
276	L12	82	79.2981	307631	14315.3	PINR-LEI
276	L12	83	79.5363	304021	14039.6	PINR-LEI
276	L12	84	79.7746	301290	13825.7	PINR-LEI
276	L12	85	80.0128	298602	13682.8	PINR-LEI
276	L12	86	80.251	293609	13610.7	PINR-LEI
276	L12	87	80.4893	291826	13601.6	PINR-LEI
276	L12	88	80.7275	288324	13641.3	PINR-LEI
276	L12	89	80.9658	284853	13709.7	PINR-LEI
276	L12	90	81.204	281845	13784.5	PINR-LEI
276	L12	91	81.4423	276870	13843.2	PINR-LEI
276	L12	92	81.6805	275738	13866.5	PINR-LEI
276	L12	93	81.9188	272417	13840.8	PINR-LEI
276	L12	94	82.157	266544	13761.5	PINR-LEI
276	L12	95	82.3953	264886	13635.7	PINR-LEI
276	L12	96	82.6335	261503	13480.7	PINR-LEI
276	L12	97	82.8718	258249	13319.7	PINR-LEI
276	L12	98	83.11	254712	13175.2	PINR-LEI
276	L12	99	83.3483	251655	13064.4	PINR-LEI
276	L12	100	83.5865	248433	12995.1	PINR-LEI
276	L12	101	83.8247	245986	12963	PINR-LEI
276	L12	102	84.063	242507	12951.9	PINR-LEI
276	L12	103	84.3012	239418	12937.8	PINR-LEI
276	L12	104	84.5395	235618	12900.8	PINR-LEI
276	L12	105	84.7777	233529	12837.2	PINR-LEI
276	L12	106	85.016	229535	12769.7	PINR-LEI
276	L12	107	85.2542	225992	12747.1	PINR-LEI
276	L12	108	85.4925	224114	12840.6	PINR-LEI
276	L12	109	85.7307	221050	13143.4	PINR-LEI
276	L12	110	85.969	218130	13794.2	PINR-LEI
276	L12	111	86.2072	214774	15035.4	PINR-LEI
276	L12	112	86.4454	211232	16261.9	PINR-LEI
276	L12	113	86.6837	207084	17384.9	PINR-LEI
276	L12	114	86.9219	204177	19234	PINR-LEI
276	L12	115	87.1602	201473	22034.1	PINR-LEI
276	L12	116	87.3984	194127	25852.1	PINR-LEI
276	L12	117	87.6367	184850	30439.8	PINR-LEI
276	L12	118	87.8749	169101	35152.8	PINR-LEI
276	L12	119	88.1132	128258	39043.3	PINR-LEI
276	L12	120	88.3514	65891.4	41147.8	PINR-LEI
276	L12	121	88.5897	15385.8	40859.9	PINR-LEI
276	L12	122	88.8279	-4430.6	38192.2	PINR-LEI
276	L12	123	89.0662	-9903.65	33773	PINR-LEI
276	L12	124	89.3044	-14393	28581.8	PINR-LEI
276	L12	125	89.5427	-14404	23576.5	PINR-LEI
276	L12	126	89.7809	-18339.6	19409.4	PINR-LEI
276	L12	127	90.0191	-17596.9	16335.2	PINR-LEI
276	L12	128	90.2574	-18161.1	10354	PINR-LEI
276	L12	129	90.4956	-17772.5	5973.02	PINR-LEI
276	L12	130	90.7339	-19449.4	3496.95	PINR-LEI
276	L12	131	90.9721	-18720	2171.51	PINR-LEI
276	L12	132	91.2104	-19485	1481.15	PINR-LEI
276	L12	133	91.4486	-19039.9	1118.94	PINR-LEI
276	L12	134	91.6869	-20208.9	920.7	PINR-LEI
276	L12	135	91.9251	-19563.3	804.493	PINR-LEI
276	L12	136	92.1634	-19142.7	730.513	PINR-LEI
276	L12	137	92.4016	-20641.3	681.899	PINR-LEI
276	L12	138	92.6399	-20644.2	658.039	PINR-LEI
276	L12	139	92.8781	-20346.2	668.896	PINR-LEI
276	L12	140	93.1163	-19667.1	723.758	PINR-LEI
276	L12	141	93.3546	-20518.1	818.09	PINR-LEI
276	L12	142	93.5928	-20830	928.868	PINR-LEI
276	L12	143	93.8311	-21984.2	1023.88	PINR-LEI
276	L12	144	94.0693	-21612	1078.67	PINR-LEI
276	L12	145	94.3076	-21472.9	1088.18	PINR-LEI
276	L12	146	94.5458	-22537.7	1065.66	PINR-LEI
276	L12	147	94.7841	-22215.9	1032.01	PINR-LEI
277	L13	1	60.0001	591574	13355.3	PINR-LEI
277	L13	2	60.2383	586077	13379.1	PINR-LEI
277	L13	3	60.4766	584260	13389	PINR-LEI
277	L13	4	60.7148	579162	13390.9	PINR-LEI
277	L13	5	60.9531	578055	13399.2	PINR-LEI
277	L13	6	61.1913	572754	13429.2	PINR-LEI
277	L13	7	61.4296	571424	13486.4	PINR-LEI
277	L13	8	61.6678	566076	13561.9	PINR-LEI
277	L13	9	61.9061	564069	13635.7	PINR-LEI
277	L13	10	62.1443	558082	13687	PINR-LEI
277	L13	11	62.3826	555728	13704.8	PINR-LEI
277	L13	12	62.6208	548242	13693.1	PINR-LEI
277	L13	13	62.8591	546608	13668.2	PINR-LEI
277	L13	14	63.0973	543713	13649.9	PINR-LEI
277	L13	15	63.3355	536793	13653.4	PINR-LEI
277	L13	16	63.5738	535630	13683.6	PINR-LEI
277	L13	17	63.812	531898	13735.2	PINR-LEI
277	L13	18	64.0503	526114	13795.2	PINR-LEI
277	L13	19	64.2885	522308	13846.5	PINR-LEI
277	L13	20	64.5268	520304	13871.6	PINR-LEI
277	L13	21	64.765	514515	13856.9	PINR-LEI
277	L13	22	65.0033	510218	13798.3	PINR-LEI
277	L13	23	65.2415	506153	13704.6	PINR-LEI
277	L13	24	65.4798	500751	13595.4	PINR-LEI
277	L13	25	65.718	499433	13494.5	PINR-LEI
277	L13	26	65.9563	494263	13419.6	PINR-LEI
277	L13	27	66.1945	491753	13377.5	PINR-LEI
277	L13	28	66.4328	487871	13363.9	PINR-LEI
277	L13	29	66.671	483689	13370	PINR-LEI
277	L13	30	66.9092	480269	13388.5	PINR-LEI
277	L13	31	67.1475	475849	13415.1	PINR-LEI
277	L13	32	67.3857	473191	13446	PINR-LEI
277	L13	33	67.624	470488	13473.9	PINR-LEI
277	L13	34	67.8622	465095	13488	PINR-LEI
277	L13	35	68.1005	461310	13477.8	PINR-LEI
277	L13	36	68.3387	457971	13439.5	PINR-LEI
277	L13	37	68.577	453418	13379	PINR-LEI
277	L13	38	68.8152	450383	13310.9	PINR-LEI
277	L13	39	69.0535	446436	13252.3	PINR-LEI
277	L13	40	69.2917	443607	13216.1	PINR-LEI
277	L13	41	69.53	440578	13205.6	PINR-LEI
277	L13	42	69.7682	436151	13213.8	PINR-LEI
277	L13	43	70.0064	433432	13227.9	PINR-LEI
277	L13	44	70.2447	429858	13235.2	PINR-LEI
277	L13	45	70.4829	425515	13229.5	PINR-LEI
277	L13	46	70.7212	422261	13212.8	PINR-LEI
277	L13	47	70.9594	417367	13191.8	PINR-LEI
277	L13	48	71.1977	417044	13171.2	PINR-LEI
277	L13	49	71.4359	412257	13149.7	PINR-LEI
277	L13	50	71.6742	407898	13120.5	PINR-LEI
277	L13	51	71.9124	403711	13076.9	PINR-LEI
277	L13	52	72.1507	402499	13018.8	PINR-LEI
277	L13	53	72.3889	396590	12954.7	PINR-LEI
277	L13	54	72.6272	394833	12899.1	PINR-LEI
277	L13	55	72.8654	390871	12830.2	PINR-LEI
277	L13	56	73.1037	388737	12812.9	PINR-LEI
277	L13	57	73.3419	385652	12865.5	PINR-LEI
277	L13	58	73.5801	383050	12902.7	PINR-LEI
277	L13	59	73.8184	377694	12922.6	PINR-LEI
277	L13	60	74.0566	373846	12927.6	PINR-LEI
277	L13	61	74.2949	372119	12915	PINR-LEI
277	L13	62	74.5331	368704	12883.7	PINR-LEI
277	L13	63	74.7714	365750	12721.9	PINR-LEI
277	L13	64	75.0096	361535	12476.4	PINR-LEI
277	L13	65	75.2479	358004	12149.5	PINR-LEI
277	L13	66	75.4861	354761	11769.5	PINR-LEI
277	L13	67	75.7244	352557	11388.8	PINR-LEI
277	L13	68	75.9626	349491	11060.7	PINR-LEI
277	L13	69	76.2009	347719	10814.2	PINR-LEI
277	L13	70	76.4391	345105	10644.9	PINR-LEI
277	L13	71	76.6773	342670	10528.5	PINR-LEI
277	L13	72	76.9156	337330	10442.9	PINR-LEI
277	L13	73	77.1538	336181	10379.1	PINR-LEI
277	L13	74	77.3921	334738	10333.6	PINR-LEI
277	L13	75	77.6303	331485	10292.6	PINR-LEI
277	L13	76	77.8686	328775	10226.7	PINR-LEI
277	L13	77	78.1068	325589	10102.1	PINR-LEI
277	L13	78	78.3451	322196	9898	PINR-LEI
277	L13	79	78.5833	320409	9615.06	PINR-LEI
277	L13	80	78.8216	317745	9267.74	PINR-LEI
277	L13	81	79.0598	316269	8870.93	PINR-LEI
277	L13	82	79.2981	312503	8433.43	PINR-LEI
277	L13	83	79.5363	311543	7962.44	PINR-LEI
277	L13	84	79.7746	307858	7471.38	PINR-LEI
277	L13	85	80.0128	306980	6981	PINR-LEI
277	L13	86	80.251	305983	6511.22	PINR-LEI
277	L13	87	80.4893	303356	6072.11	PINR-LEI
277	L13	88	80.7275	302711	5661.42	PINR-LEI
277	L13	89	80.9658	299806	5271.18	PINR-LEI
277	L13	90	81.204	299709	4895.54	PINR-LEI
277	L13	91	81.4423	297134	4532.19	PINR-LEI
277	L13	92	81.6805	297718	4175.5	PINR-LEI
277	L13	93	81.9188	295507	3808.67	PINR-LEI
277	L13	94	82.157	294250	3403.38	PINR-LEI
277	L13	95	82.3953	294509	2931.36	PINR-LEI
277	L13	96	82.6335	292091	2383.67	PINR-LEI
277	L13	97	82.8718	291266	1784.1	PINR-LEI
277	L13	98	83.11	290179	1186.17	PINR-LEI
277	L13	99	83.3483	292078	653.705	PINR-LEI
277	L13	100	83.5865	291155	234.292	PINR-LEI
277	L13	101	83.8247	291290	-54.7158	PINR-LEI
277	L13	102	84.063	290356	-223.109	PINR-LEI
277	L13	103	84.3012	291560	-291.556	PINR-LEI
277	L13	104	84.5395	290024	-274.296	PINR-LEI
277	L13	105	84.7777	291334	-170.312	PINR-LEI
277	L13	106	85.016	289908	38.6074	PINR-LEI
277	L13	107	85.2542	291747	389.275	PINR-LEI
277	L13	108	85.4925	289458	943.37	PINR-LEI
277	L13	109	85.7307	289766	1803.42	PINR-LEI
277	L13	110	85.969	289960	3143.07	PINR-LEI
277	L13	111	86.2072	290114	5257.08	PINR-LEI
277	L13	112	86.4454	286429	8624.45	PINR-LEI
277	L13	113	86.6837	287307	13224.6	PINR-LEI
277	L13	114	86.9219	285267	15839.7	PINR-LEI
277	L13	115	87.1602	280921	19594.2	PINR-LEI
277	L13	116	87.3984	277534	24529.3	PINR-LEI
277	L13	117	87.6367	266757	30314.5	PINR-LEI
277	L13	118	87.8749	250121	36163.7	PINR-LEI
277	L13	119	88.1132	205958	40954.8	PINR-LEI
277	L13	120	88.3514	144005	43573.8	PINR-LEI
277	L13	121	88.5897	93289.9	43347.1	PINR-LEI
277	L13	122	88.8279	71762.6	40334.8	PINR-LEI
277	L13	123	89.0662	65951.9	35310.2	PINR-LEI
277	L13	124	89.3044	62766	29435.9	PINR-LEI
277	L13	125	89.5427	60498.2	23822.7	PINR-LEI
277	L13	126	89.7809	55655.1	19199.7	PINR-LEI
277	L13	127	90.0191	55764.8	15819	PINR-LEI
277	L13	128	90.2574	50923	13565.1	PINR-LEI
277	L13	129	90.4956	49773.7	10597.5	PINR-LEI
277	L13	130	90.7339	48211.5	7847.24	PINR-LEI
277	L13	131	90.9721	47623.9	6030.55	PINR-LEI
277	L13	132	91.2104	46687.4	4686.45	PINR-LEI
277	L13	133	91.4486	44481.5	3556.89	PINR-LEI
277	L13	134	91.6869	43297.5	2513.16	PINR-LEI
277	L13	135	91.9251	44126	1501.7	PINR-LEI
277	L13	136	92.1634	44481	507.19	PINR-LEI
277	L13	137	92.4016	43748	-472.135	PINR-LEI
277	L13	138	92.6399	43831.8	-1434.02	PINR-LEI
277	L13	139	92.8781	44223.9	-2366.96	PINR-LEI
277	L13	140	93.1163	44465.9	-3242.81	PINR-LEI
277	L13	141	93.3546	47236.3	-4024.35	PINR-LEI
277	L13	142	93.5928	48587	-4689.86	PINR-LEI
277	L13	143	93.8311	48929.3	-5257.46	PINR-LEI
277	L13	144	94.0693	49866.6	-5787.36	PINR-LEI
277	L13	145	94.3076	50968.5	-6356.26	PINR-LEI
277	L13	146	94.5458	52485.3	-7020.69	PINR-LEI
277	L13	147	94.7841	53062.8	-7793.39	PINR-LEI
278	L14	1	60.0001	592495	14144.8	PINR-LEI
278	L14	2	60.2383	590540	14176.2	PINR-LEI
278	L14	3	60.4766	584083	14191.4	PINR-LEI
278	L14	4	60.7148	580924	14187.9	PINR-LEI
278	L14	5	60.9531	578684	14173.9	PINR-LEI
278	L14	6	61.1913	573757	14164.5	PINR-LEI
278	L14	7	61.4296	569176	14173.9	PINR-LEI
278	L14	8	61.6678	568435	14207.5	PINR-LEI
278	L14	9	61.9061	563047	14257.9	PINR-LEI
278	L14	10	62.1443	559681	14307.9	PINR-LEI
278	L14	11	62.3826	556071	14339.8	PINR-LEI
278	L14	12	62.6208	549230	14344.6	PINR-LEI
278	L14	13	62.8591	545231	14327.1	PINR-LEI
278	L14	14	63.0973	540984	14302.6	PINR-LEI
278	L14	15	63.3355	537518	14288.1	PINR-LEI
278	L14	16	63.5738	533526	14292.8	PINR-LEI
278	L14	17	63.812	531945	14314.4	PINR-LEI
278	L14	18	64.0503	524938	14341.3	PINR-LEI
278	L14	19	64.2885	522371	14360.5	PINR-LEI
278	L14	20	64.5268	515634	14363.8	PINR-LEI
278	L14	21	64.765	513116	14350	PINR-LEI
278	L14	22	65.0033	509270	14323.1	PINR-LEI
278	L14	23	65.2415	505287	14289	PINR-LEI
278	L14	24	65.4798	499125	14254	PINR-LEI
278	L14	25	65.718	497199	14223.5	PINR-LEI
278	L14	26	65.9563	492906	14202.8	PINR-LEI
278	L14	27	66.1945	488433	14196.3	PINR-LEI
278	L14	28	66.4328	484444	14205.9	PINR-LEI
278	L14	29	66.671	480917	14229.3	PINR-LEI
278	L14	30	66.9092	478246	14259	PINR-LEI
278	L14	31	67.1475	473412	14283.7	PINR-LEI
278	L14	32	67.3857	468960	14293.6	PINR-LEI
278	L14	33	67.624	464286	14284.8	PINR-LEI
278	L14	34	67.8622	459571	14261.4	PINR-LEI
278	L14	35	68.1005	456840	14232.5	PINR-LEI
278	L14	36	68.3387	452902	14206.3	PINR-LEI
278	L14	37	68.577	449199	14184.9	PINR-LEI
278	L14	38	68.8152	446378	14164.5	PINR-LEI
278	L14	39	69.0535	440323	14139.8	PINR-LEI
278	L14	40	69.2917	437884	14109.8	PINR-LEI
278	L14	41	69.53	431377	14080.7	PINR-LEI
278	L14	42	69.7682	430506	14062.3	PINR-LEI
[truncated: 15,687 more rows]

## Sheet: Melt Curve Result
Block Type	384-Well Block
Calibration Background is expired	Yes
Calibration Background performed on	11-04-2017
Calibration Pure Dye ABY is expired	Yes
Calibration Pure Dye ABY performed on	11-04-2017
Calibration Pure Dye CY5 is expired	Yes
Calibration Pure Dye CY5 performed on	11-04-2017
Calibration Pure Dye FAM is expired	No
Calibration Pure Dye FAM performed on	03-26-2020
Calibration Pure Dye JUN is expired	Yes
Calibration Pure Dye JUN performed on	11-04-2017
Calibration Pure Dye MUSTANG PURPLE is expired	Yes
Calibration Pure Dye MUSTANG PURPLE performed on	11-04-2017
Calibration Pure Dye NED is expired	Yes
Calibration Pure Dye NED performed on	11-04-2017
Calibration Pure Dye ROX is expired	No
Calibration Pure Dye ROX performed on	03-26-2020
Calibration Pure Dye SYBR is expired	No
Calibration Pure Dye SYBR performed on	03-26-2020
Calibration Pure Dye TAMRA is expired	No
Calibration Pure Dye TAMRA performed on	03-26-2020
Calibration Pure Dye VIC is expired	No
Calibration Pure Dye VIC performed on	03-26-2020
Calibration ROI is expired	Yes
Calibration ROI performed on	11-04-2017
Calibration Uniformity is expired	Yes
Calibration Uniformity performed on	11-04-2017
Chemistry	SYBR_GREEN
Date Created	2021-12-29 14:45:25 PM CST
Experiment Barcode
Experiment Comment
Experiment File Name	D:\SJN-SUN\2021-12-29_131805.eds
Experiment Name	2021-12-29_131805
Experiment Run End Time	2021-12-29 22:36:53 PM CST
Experiment Type	Standard Curve
Instrument Name	272530664
Instrument Serial Number	272530664
Instrument Type	QuantStudio™ 5 System
Passive Reference	ROX
Post-read Stage/Step
Pre-read Stage/Step
Quantification Cycle Method	Ct
Signal Smoothing On	true
Stage where Melt Analysis is performed	Stage3
Stage/ Cycle where Ct Analysis is performed	Stage2, Step2
User Name
Well	Well Position	Sample	Target Name	Tm	Melt Peak Height
265	L1	OE1	PINR-LEI	88.2323	31852.8
266	L2	OE1	PINR-LEI	88.3514	36000.5
267	L3	OE2	PINR-LEI	88.3514	38206.7
268	L4	OE2	PINR-LEI	88.3514	37457
269	L5	OE3	PINR-LEI	88.4706	36840.1
270	L6	OE3	PINR-LEI	88.4706	44342
271	L7	OE4	PINR-LEI	88.5897	38602.4
272	L8	OE4	PINR-LEI	88.4706	41949.4
273	L9	OE5	PINR-LEI	88.4706	47864.1
274	L10	OE5	PINR-LEI	88.4706	41884
275	L11	OE6	PINR-LEI	88.4706	41169.9
276	L12	OE6	PINR-LEI	88.4706	41318.1
277	L13	NC1	PINR-LEI	88.4706	43831.1
278	L14	NC1	PINR-LEI	88.3514	29332.8
279	L15	NC2	PINR-LEI	88.3514	41034.6
280	L16	NC2	PINR-LEI	88.3514	27030
281	L17	NC3	PINR-LEI	88.2323	43060.4
282	L18	NC3	PINR-LEI	88.2323	32316.8
283	L19	NC4	PINR-LEI	88.2323	30949.1
284	L20	NC4	PINR-LEI	88.3514	35164.5
285	L21	NC5	PINR-LEI	88.3514	41399.4
286	L22	NC5	PINR-LEI	88.3514	36607.6
287	L23	NC6	PINR-LEI	88.3514	36148.4
288	L24	NC6	PINR-LEI	88.3514	33452.1
289	M1	OE1	H-ACTIN	88.4706	23378.1
290	M2	OE1	H-ACTIN	88.5897	23578.7
291	M3	OE2	H-ACTIN	88.5897	28381.6
292	M4	OE2	H-ACTIN	88.7088	33436.7
293	M5	OE3	H-ACTIN	88.7088	34450.2
294	M6	OE3	H-ACTIN	88.7088	36277.5
295	M7	OE4	H-ACTIN	88.8279	36985.9
296	M8	OE4	H-ACTIN	88.8279	31218
297	M9	OE5	H-ACTIN	88.8279	37166.1
298	M10	OE5	H-ACTIN	88.7088	49677.6
299	M11	OE6	H-ACTIN	88.7088	39901.2
300	M12	OE6	H-ACTIN	88.7088	37897.6
301	M13	NC1	H-ACTIN	88.7088	52971.4
302	M14	NC1	H-ACTIN	88.7088	23586.1
303	M15	NC2	H-ACTIN	88.5897	23842.4
304	M16	NC2	H-ACTIN	88.5897	22386.5
305	M17	NC3	H-ACTIN	88.5897	38898.2
306	M18	NC3	H-ACTIN	88.4706	30091.2
307	M19	NC4	H-ACTIN	88.5897	21797
308	M20	NC4	H-ACTIN	88.5897	33610.9
309	M21	NC5	H-ACTIN	88.4706	42676.3
310	M22	NC5	H-ACTIN	88.5897	42219.3
311	M23	NC6	H-ACTIN	88.7088	34586.3
312	M24	NC6	H-ACTIN	88.7088	27117.3
313	N1	0	F	83.2291	53291.2
314	N2	0	F	83.2291	60258
315	N3	0	F	83.2291	72972
316	N4	25	F	83.3483	70878.9
317	N5	25	F	83.3483	74128.8
318	N6	25	F	83.3483	75049.4
319	N7	100	F	83.3483	80020.5
320	N8	100	F	83.3483	82189.6
321	N9	100	F	83.3483	86143.1
322	N10	250	F	83.3483	71829.3
323	N11	250	F	83.3483	84177
324	N12	250	F	83.3483	82135.6
325	N13	0	STAR	82.7526	102166
326	N14	0	STAR	82.7526	98335
327	N15	0	STAR	82.7526	104038
328	N16	25	STAR	82.7526	92724.4
329	N17	25	STAR	82.7526	104530
330	N18	25	STAR	82.6335	94544.5
331	N19	100	STAR	82.6335	81340.1
332	N20	100	STAR	82.7526	91744.4
333	N21	100	STAR	82.7526	97030.6
334	N22	250	STAR	82.7526	89067
335	N23	250	STAR	82.7526	85547.2
336	N24	250	STAR	82.7526	79837.5
337	O1	0	11	81.9188	73751.8
338	O2	0	11	81.9188	74493.4
339	O3	0	11	81.9188	82268.3
340	O4	25	11	81.9188	78997.2
341	O5	25	11	81.9188	86046.8
342	O6	25	11	82.0379	95524.1
343	O7	100	11	82.0379	93484.5
344	O8	100	11	82.0379	96905.1
345	O9	100	11	82.0379	96671.2
346	O10	250	11	82.0379	103464
347	O11	250	11	81.9188	82088.3
348	O12	250	11	81.9188	86777
349	O13	0	17	82.0379	101307
350	O14	0	17	81.9188	93394.4
351	O15	0	17	81.9188	94317.8
352	O16	25	17	81.9188	93288.7
353	O17	25	17	81.9188	91746
354	O18	25	17	81.9188	101018
355	O19	100	17	81.9188	95502.7
356	O20	100	17	81.9188	93313.2
357	O21	100	17	81.9188	84381.6
358	O22	250	17	82.0379	91253.4
359	O23	250	17	82.0379	83719.9
360	O24	250	17	82.0379	86949.2
361	P1	0	19	83.11	62858.4
362	P2	0	19	83.11	69876
363	P3	0	19	83.11	71891
364	P4	25	19	83.2291	71813.6
365	P5	25	19	82.8718	16537.1
366	P6	25	19	83.2291	86350.4
367	P7	100	19	83.2291	92264.4
368	P8	100	19	83.2291	93117.6
369	P9	100	19	83.2291	82515.5
370	P10	250	19	83.2291	86767.9
371	P11	250	19	83.11	76298.9
372	P12	250	19	83.2291	65448.9
373	P13	0	M-ACTIN	86.0881	78323.4
374	P14	0	M-ACTIN	86.0881	82503.5
375	P15	0	M-ACTIN	85.8498	82174.2
376	P16	25	M-ACTIN	85.8498	63937.7
377	P17	25	M-ACTIN	85.6116	65889.4
378	P18	25	M-ACTIN	85.6116	64466.2
379	P19	100	M-ACTIN	85.6116	77451.5
380	P20	100	M-ACTIN	85.7307	67722.4
381	P21	100	M-ACTIN	85.7307	61418.7
382	P22	250	M-ACTIN	85.7307	68676
383	P23	250	M-ACTIN	85.7307	65926.3
384	P24	250	M-ACTIN	85.7307	59129.9
